# Supplementary material for: Genome-scale metabolic modeling uncovers cell-type specific signatures associated with APOE variants
Source: iScience. 2026 May 7;29(5):115638. doi: 10.1016/j.isci.2026.115638 (PMC13185917; doi:10.1016/j.isci.2026.115638)
Supplement: Data S1. Cytoscape session file for the network in Figure 2C [file mmc2.zip]

Archive with 2 entries (2 files):
- APOE Supplemetary File 2 Dilara 05.25.cys
- __MACOSX/._APOE Supplemetary File 2 Dilara 05.25.cys
