# Supplementary material for: Genome-scale metabolic modeling uncovers cell-type specific signatures associated with APOE variants
Source: iScience. 2026 May 7;29(5):115638. doi: 10.1016/j.isci.2026.115638 (PMC13185917; doi:10.1016/j.isci.2026.115638)
Supplement: Table S1. iMAT-based perturbed reactions in each cell type, related to Figure 2 [file mmc3.xlsx]

## Sheet: Sheet1
Table S1: iMAT-based perturbed reactions in each cell type, Related to Figure 2
Neuron
Reaction Name	EC Number	Enzyme Name	GPR Rule	Reaction Formula	Subsystem	Neuron.E3	Neuron.E4
MAR03811	6.3.4.5	argininosuccinate synthase	ENSG00000130707	aspartate[c] + ATP[c] + citrulline[c] => AMP[c] + argininosuccinate[c] + H+[c] + PPi[c]	Alanine, aspartate and glutamate metabolism	3	0
MAR04132	2.7.7.12	UDP-glucose-hexose-1-phosphate uridylyltransferase	ENSG00000213930	galactose-1-phosphate[c] + UDP-glucose[c] => glucose-1-phosphate[c] + UDP-galactose[c]	Galactose metabolism	3	0
MAR04414	2.7.1.6	galactokinase	ENSG00000108479 or ENSG00000156958 or ENSG00000166262	ATP[c] + galactose[c] => ADP[c] + galactose-1-phosphate[c] + H+[c]	Galactose metabolism	3	0
MAR04448	1.5.1.20	methylenetetrahydrofolate reductase [NAD(P)H]	ENSG00000177000	5,10-methylene-THF[c] + 2 H+[c] + NADH[c] => 5-methyl-THF[c] + NAD+[c]	Folate metabolism	3	0
MAR09968	3.1.1.4	phospholipase A2	-	4-hydroxyphenyllactate[c] + H+[c] <=> H+[s] + 4-hydroxyphenyllactate[s]	Transport reactions	3	0
MAR10184	-	-	-	4-hydroxyphenyllactate[s] <=>	Exchange/demand reactions	3	0
MAR00040	-	-	-	4-hydroxyphenylpyruvate[m] + H+[m] + NADH[m] => NAD+[m] + 4-hydroxyphenyllactate[m]	Ubiquinone synthesis	3	1
MAR00347	-	-	ENSG00000165029	ATP[c] + H2O[c] + ximenic acid[c] => ADP[c] + H+[c] + Pi[c] + ximenic acid[s]	Transport reactions	3	1
MAR00634	2.3.1.43	phosphatidylcholine-sterol O-acyltransferase	ENSG00000213398	cholesterol[c] + PC-LD pool[c] => 2-lysolecithin pool[c] + cholesterol-ester pool[c]	Glycerophospholipid metabolism	3	1
MAR00763	2.7.8.3	ceramide cholinephosphotransferase	-	CDP-choline[r] + ceramide pool[r] <=> CMP[r] + H+[r] + SM pool[r]	Sphingolipid metabolism	3	1
MAR00847	3.2.1.18	exo-alpha-sialidase	ENSG00000115488 or ENSG00000162139 or ENSG00000204099 or ENSG00000204386	GQ1b[c] + H2O[c] => GT1b[c] + N-acetylneuraminate[c]	Glycosphingolipid biosynthesis-ganglio series	3	1
MAR00964	1.13.11.31	arachidonate 12-lipoxygenase	ENSG00000108839	5(S)-HETE[m] + 2 H+[m] + O2[m] => H2O[m] + leukotriene B4[m]	Arachidonic acid metabolism	3	1
MAR01101	1.1.1.184	carbonyl reductase (NADPH)	ENSG00000157326 or ENSG00000159228 or ENSG00000159231	leukotriene B4[m] + NAD+[m] => 12-keto-LTB4[m] + H+[m] + NADH[m]	Leukotriene metabolism	3	1
MAR01311	-	-	-	prostaglandin H2[c] <=> prostaglandin H2[r]	Transport reactions	3	1
MAR01346	3.5.1.99	fatty acid amide hydrolase	ENSG00000117480	arachidonate[c] + ethanolamine[c] => anandamide[c] + H2O[c]	Prostaglandin biosynthesis	3	1
MAR01447	-	-	-	HMG-CoA[c] <=> HMG-CoA[p]	Transport reactions	3	1
MAR01572	-	-	-	HMG-CoA[c] <=> HMG-CoA[m]	Transport reactions	3	1
MAR01620	6.2.1.7	cholate-CoA ligase	ENSG00000083807 or ENSG00000140284	3alpha,7alpha,12alpha-trihydroxy-5beta-cholestanate[c] <=> 3alpha,7alpha,12alpha-trihydroxy-5beta-cholestanate[m]	Transport reactions	3	1
MAR01623	-	-	-	3alpha,7alpha,12alpha-trihydroxy-5beta-cholestanate[c] <=> 3alpha,7alpha,12alpha-trihydroxy-5beta-cholestanate[p]	Transport reactions	3	1
MAR01678	1.1.1.50	3alpha-hydroxysteroid 3-dehydrogenase (Si-specific)	ENSG00000198610	7alpha-hydroxy-5beta-cholestan-3-one[c] + H+[c] + NADH[c] => 5beta-cholestane-3alpha,7alpha-diol[c] + NAD+[c]	Bile acid biosynthesis	3	1
MAR01718	3.1.2.2	palmitoyl-CoA hydrolase	ENSG00000097021 or ENSG00000119673 or ENSG00000136881 or ENSG00000177465 or ENSG00000184227 or ENSG00000205669	chenodeoxycholoyl-CoA[c] + H2O[c] => chenodiol[c] + CoA[c] + H+[c]	Bile acid biosynthesis	3	1
MAR01725	-	-	-	chenodeoxycholoyl-CoA[c] <=> chenodeoxycholoyl-CoA[r]	Transport reactions	3	1
MAR01726	6.2.1.7	cholate-CoA ligase	ENSG00000083807 or ENSG00000140284	AMP[c] + chenodeoxycholoyl-CoA[c] + PPi[c] <=> ATP[c] + chenodiol[c] + CoA[c]	Bile acid biosynthesis	3	1
MAR01727	6.2.1.7	cholate-CoA ligase	ENSG00000083807 or ENSG00000140284	AMP[r] + chenodeoxycholoyl-CoA[r] + PPi[r] <=> ATP[r] + chenodiol[r] + CoA[r]	Bile acid biosynthesis	3	1
MAR01779	2.3.1.21	carnitine O-palmitoyltransferase	-	3alpha,7alpha,12alpha-trihydroxy-5beta-cholestanate[m] <=> 3alpha,7alpha,12alpha-trihydroxy-5beta-cholestanate[p]	Transport reactions	3	1
MAR01780	-	-	ENSG00000173638	H2O[c] + THF[s] <=> H2O[s] + THF[c]	Transport reactions	3	1
MAR01782	-	-	ENSG00000173638	H2O[c] + thiamin-P[s] <=> H2O[s] + thiamin-P[c]	Transport reactions	3	1
MAR01850	-	-	-	cholate[c] <=> cholate[r]	Transport reactions	3	1
MAR01854	-	-	-	chenodiol[c] <=> chenodiol[r]	Transport reactions	3	1
MAR02407	-	-	ENSG00000101986	(6Z,9Z,12Z,15Z,18Z)-tetracosapentaenoyl-CoA[c] <=> (6Z,9Z,12Z,15Z,18Z)-tetracosapentaenoyl-CoA[p]	Transport reactions	3	1
MAR02408	1.3.3.6	acyl-CoA oxidase	ENSG00000087008 or ENSG00000161533	(6Z,9Z,12Z,15Z,18Z)-tetracosapentaenoyl-CoA[p] + O2[p] => H2O2[p] + trans-2-all-cis-6,9,12,15,18-tetracosahexaenoyl-CoA[p]	Omega-6 fatty acid metabolism	3	1
MAR02409	4.2.1.17	enoyl-CoA hydratase	ENSG00000084754 and ENSG00000113790 and ENSG00000167969 and ENSG00000198721	H2O[p] + trans-2-all-cis-6,9,12,15,18-tetracosahexaenoyl-CoA[p] => 3(S)-hydroxy-tetracosa-6,9,12,15,18-all-cis-pentaenoyl-CoA[p]	Omega-6 fatty acid metabolism	3	1
MAR02410	1.1.1.35; 1.1.1.211	3-hydroxyacyl-CoA dehydrogenase; long-chain-3-hydroxyacyl-CoA dehydrogenase	ENSG00000060971 and ENSG00000113790 and ENSG00000133835	3(S)-hydroxy-tetracosa-6,9,12,15,18-all-cis-pentaenoyl-CoA[p] + NAD+[p] => 3-oxo-all-cis-6,9,12,15,18-tetracosapentaenoyl-CoA[p] + H+[p] + NADH[p]	Omega-6 fatty acid metabolism	3	1
MAR03090	1.3.3.6	acyl-CoA oxidase	ENSG00000087008 or ENSG00000161533	decanoyl-CoA[p] + O2[p] => (2E)-decenoyl-CoA[p] + H2O2[p]	Beta oxidation of even-chain fatty acids (peroxisomal)	3	1
MAR03222	1.3.8.7; 1.3.8.8; 1.3.8.9; 1.3.99.-	medium-chain acyl-CoA dehydrogenase; long-chain acyl-CoA dehydrogenase; very-long-chain acyl-CoA dehydrogenase; -	ENSG00000072778 or ENSG00000115361 or ENSG00000117054 or ENSG00000177646	(11Z)-eicosenoyl-CoA[m] + FAD[m] => FADH2[m] + trans,cis-2,11-eicosadienoyl-CoA[m]	Beta oxidation of unsaturated fatty acids (n-9) (mitochondrial)	3	1
MAR03223	4.2.1.17	enoyl-CoA hydratase	ENSG00000084754 and ENSG00000113790 and ENSG00000127884	H2O[m] + trans,cis-2,11-eicosadienoyl-CoA[m] => 3(S)-hydroxy-11-cis-eicosenoyl-CoA[m]	Beta oxidation of unsaturated fatty acids (n-9) (mitochondrial)	3	1
MAR03224	1.1.1.35; 1.1.1.211	3-hydroxyacyl-CoA dehydrogenase; long-chain-3-hydroxyacyl-CoA dehydrogenase	ENSG00000072506 and ENSG00000084754 and ENSG00000138796	3(S)-hydroxy-11-cis-eicosenoyl-CoA[m] + NAD+[m] => 3-oxo-11-cis-eicosenoyl-CoA[m] + H+[m] + NADH[m]	Beta oxidation of unsaturated fatty acids (n-9) (mitochondrial)	3	1
MAR03225	2.3.1.16; 1.1.1.211	acetyl-CoA C-acyltransferase; long-chain-3-hydroxyacyl-CoA dehydrogenase	ENSG00000084754 and ENSG00000138029 and ENSG00000167315	3-oxo-11-cis-eicosenoyl-CoA[m] + CoA[m] => acetyl-CoA[m] + oleoyl-CoA[m]	Beta oxidation of unsaturated fatty acids (n-9) (mitochondrial)	3	1
MAR03775	4.2.1.18	methylglutaconyl-CoA hydratase	ENSG00000148090	3-methylglutaconyl-CoA[m] + H2O[m] <=> HMG-CoA[m]	Valine, leucine, and isoleucine metabolism	3	1
MAR03883	4.3.1.17; 4.3.1.19	L-serine ammonia-lyase; threonine ammonia-lyase	ENSG00000135094 or ENSG00000139410 or ENSG00000167720	serine[c] => H+[c] + NH3[c] + pyruvate[c]	Glycine, serine and threonine metabolism	3	1
MAR03920	3.1.1.2	arylesterase	ENSG00000005421 or ENSG00000105852 or ENSG00000105854	H2O[c] + homocysteine-thiolactone[c] <=> H+[c] + homocysteine[c]	Cysteine and methionine metabolism	3	1
MAR03955	4.2.1.1	carbonic anhydrase	ENSG00000074410 or ENSG00000104267 or ENSG00000107159 or ENSG00000118298 or ENSG00000131686 or ENSG00000133742 or ENSG00000159593 or ENSG00000164879 or ENSG00000167434 or ENSG00000168748 or ENSG00000169239 or ENSG00000174990 or ENSG00000178538 or ENSG00000185015	CO2[c] + H2O[c] => H+[c] + HCO3-[c]	Miscellaneous	3	1
MAR03974	4.3.1.17; 4.3.1.19	L-serine ammonia-lyase; threonine ammonia-lyase	ENSG00000135094 or ENSG00000139410 or ENSG00000167720	dehydroalanine[c] + H2O[c] => H+[c] + NH3[c] + pyruvate[c]	Glycine, serine and threonine metabolism	3	1
MAR04143	6.4.1.1	pyruvate carboxylase	ENSG00000173599	ATP[m] + HCO3-[m] + pyruvate[m] => ADP[m] + H+[m] + OAA[m] + Pi[m]	Pyruvate metabolism	3	1
MAR04246	2.6.1.7	kynurenine-oxoglutarate transaminase	ENSG00000109576 or ENSG00000137944 or ENSG00000171097	3-hydroxy-L-kynurenine[c] + AKG[c] <=> glutamate[c] + H2O[c] + xanthurenate[c]	Phenylalanine, tyrosine and tryptophan biosynthesis	3	1
MAR04249	-	-	-	xanthurenate[c] <=> xanthurenate[s]	Transport reactions	3	1
MAR04348	4.3.1.19	threonine ammonia-lyase	ENSG00000135094 or ENSG00000139410	threonine[c] => 2-oxobutyrate[c] + H+[c] + NH3[c]	Glycine, serine and threonine metabolism	3	1
MAR04534	1.14.18.2	CMP-N-acetylneuraminate monooxygenase	-	CMP-neuNGc[c] + H2O[c] + NADP+[c] => CMP-N-acetylneuraminate[c] + H+[c] + NADPH[c] + O2[c]	Amino sugar and nucleotide sugar metabolism	3	1
MAR04575	1.3.1.14; 1.3.5.2	dihydroorotate dehydrogenase (NAD+); dihydroorotate dehydrogenase (quinone)	ENSG00000102967	(S)-dihydroorotate[c] + ubiquinone[m] <=> orotate[c] + ubiquinol[m]	Pyrimidine metabolism	3	1
MAR04591	1.1.1.15	D-iditol 2-dehydrogenase	ENSG00000115425 or ENSG00000116353	NAD+[c] + xylitol[c] => H+[c] + L-xylulose[c] + NADH[c]	Pentose and glucuronate interconversions	3	1
MAR04968	-	-	ENSG00000060971 and ENSG00000113790 and ENSG00000133835	(2E)-decenoyl-CoA[p] + CoA[p] + H2O[p] + NAD+[p] => acetyl-CoA[p] + H+[p] + NADH[p] + octanoyl-CoA[p]	Fatty acid oxidation	3	1
MAR05119	-	-	ENSG00000060971 and ENSG00000113790 and ENSG00000133835 and ENSG00000161533	5-tetradecenoyl-CoA[p] + CoA[p] + H2O[p] + NAD+[p] + O2[p] => (3Z)-dodecenoyl-CoA[p] + acetyl-CoA[p] + H+[p] + H2O2[p] + NADH[p]	Fatty acid oxidation	3	1
MAR05354	-	-	-	CDP-choline[c] <=> CDP-choline[r]	Transport reactions	3	1
MAR06090	-	-	ENSG00000084453 and ENSG00000111700	HCO3-[c] + S-glutathionyl-2-4-dinitrobenzene[c] + sulfotaurolithocholate[s] <=> HCO3-[s] + S-glutathionyl-2-4-dinitrobenzene[s] + sulfotaurolithocholate[c]	Transport reactions	3	1
MAR07027	1.1.1.11	D-arabinitol 4-dehydrogenase	ENSG00000053371 or ENSG00000162482	aflatoxin B1 dialdehyde[c] + 2 H+[c] => alpha-(1,2-dihydroxyethyl)-1,2,3,4-tetrahydro-7-hydroxy-9-methoxy-3,4-dioxocyclopenta[c][1]benzopyran-6-acetaldehyde[c]	Xenobiotics metabolism	3	1
MAR07028	1.1.1.11	D-arabinitol 4-dehydrogenase	ENSG00000053371 or ENSG00000162482	alpha-(1,2-dihydroxyethyl)-1,2,3,4-tetrahydro-7-hydroxy-9-methoxy-3,4-dioxocyclopenta[c][1]benzopyran-6-acetaldehyde[c] + 3 H+[c] => 6-[2,3-dihydroxy-1-(hydroxymethyl)propyl]-1,2-dihydro-7-hydroxy-9-methoxy-cyclopenta[c][1]benzopyran-3,4-dione[c]	Xenobiotics metabolism	3	1
MAR07310	3.2.1.113	mannosyl-oligosaccharide 1,2-alpha-mannosidase	ENSG00000111885 or ENSG00000117643 or ENSG00000177239 or ENSG00000198162	(alpha-D-mannosyl)7-beta-D-mannosyl-diacetylchitobiosyl-L-asparagine, isoform A (protein)[g] + H2O[g] => (alpha-D-mannosyl)6-beta-D-mannosyl-diacetylchitobiosyl-L-asparagine (protein) (A)[g] + mannose[g]	N-glycan metabolism	3	1
MAR07313	3.2.1.113	mannosyl-oligosaccharide 1,2-alpha-mannosidase	ENSG00000111885 or ENSG00000117643 or ENSG00000177239 or ENSG00000198162	(alpha-D-mannosyl)7-beta-D-mannosyl-diacetylchitobiosyl-L-asparagine, isoform A (protein)[g] + H2O[g] => (alpha-D-mannosyl)6-beta-D-mannosyl-diacetylchitobiosyl-L-asparagine (protein) (C)[g] + mannose[g]	N-glycan metabolism	3	1
MAR07315	3.2.1.113	mannosyl-oligosaccharide 1,2-alpha-mannosidase	ENSG00000111885 or ENSG00000117643 or ENSG00000177239 or ENSG00000198162	(alpha-D-mannosyl)6-beta-D-mannosyl-diacetylchitobiosyl-L-asparagine (protein) (A)[g] + H2O[g] => (alpha-D-mannosyl)5-beta-D-mannosyl-diacetylchitobiosyl-L-asparagine (protein) (C)[g] + mannose[g]	N-glycan metabolism	3	1
MAR07319	3.2.1.113	mannosyl-oligosaccharide 1,2-alpha-mannosidase	ENSG00000111885 or ENSG00000117643 or ENSG00000177239 or ENSG00000198162	(alpha-D-mannosyl)6-beta-D-mannosyl-diacetylchitobiosyl-L-asparagine (protein) (C)[g] + H2O[g] => (alpha-D-mannosyl)5-beta-D-mannosyl-diacetylchitobiosyl-L-asparagine (protein) (C)[g] + mannose[g]	N-glycan metabolism	3	1
MAR07320	3.2.1.113	mannosyl-oligosaccharide 1,2-alpha-mannosidase	ENSG00000111885 or ENSG00000117643 or ENSG00000177239 or ENSG00000198162	(alpha-D-mannosyl)5-beta-D-mannosyl-diacetylchitobiosyl-L-asparagine (protein) (C)[g] + H2O[g] => (alpha-D-mannosyl)4-beta-D-mannosyl-diacetylchitobiosyl-L-asparagine (protein)[g] + mannose[g]	N-glycan metabolism	3	1
MAR07804	-	-	ENSG00000125454	dADP[m] + dCDP[c] <=> dADP[c] + dCDP[m]	Transport reactions	3	1
MAR07858	-	-	-	dUDP[c] <=> dUDP[n]	Transport reactions	3	1
MAR07889	2.7.4.6	nucleoside-diphosphate kinase	ENSG00000011052 or ENSG00000239672 or ENSG00000243678	ADP[n] + dUTP[n] <=> ATP[n] + dUDP[n]	Nucleotide metabolism	3	1
MAR07943	1.1.1.-	-	ENSG00000176387	cortisone[r] + H+[r] + NADH[r] <=> cortisol[r] + NAD+[r]	Steroid metabolism	3	1
MAR08352	-	-	ENSG00000165475	3-dehydro-L-gulonate[c] + H+[c] + NADH[c] <=> L-gulonate[c] + NAD+[c]	Pentose and glucuronate interconversions	3	1
MAR08353	-	-	-	3-dehydro-L-gulonate[c] + H+[c] <=> CO2[c] + L-xylulose[c]	Pentose and glucuronate interconversions	3	1
MAR08442	1.2.7.2	2-oxobutyrate synthase	-	2-oxobutyrate[c] + CoA[c] + NAD+[c] => CO2[c] + NADH[c] + propanoyl-CoA[c]	Glycine, serine and threonine metabolism	3	1
MAR08516	-	-	ENSG00000148090	DHAP[c] => methylglyoxal[c] + Pi[c]	Pyruvate metabolism	3	1
MAR08660	-	-	ENSG00000100652 or ENSG00000125255	cholate[s] + 2 Na+[s] => cholate[c] + 2 Na+[c]	Transport reactions	3	1
MAR08727	2.4.1.117	dolichyl-phosphate beta-glucosyltransferase	ENSG00000120697	H2O[c] + UDP-glucuronate[c] => D-glucuronate 1-phosphate[c] + 2 H+[c] + UMP[c]	Pentose and glucuronate interconversions	3	1
MAR08728	-	-	-	D-glucuronate 1-phosphate[c] + H2O[c] => glucuronate[c] + Pi[c]	Pentose and glucuronate interconversions	3	1
MAR08901	-	-	-	GQ1b[c] <=> GQ1b[s]	Transport reactions	3	1
MAR08977	-	-	-	L-lactate[p] => L-lactate[c]	Transport reactions	3	1
MAR09118	-	-	-	chondroitin sulfate B - dermatan sulfate (IdoA2S-GalNAc4S) proteoglycan[s] <=>	Exchange/demand reactions	3	1
MAR09201	-	-	-	citrulline[s] <=>	Exchange/demand reactions	3	1
MAR09346	-	-	-	GQ1b[s] <=>	Exchange/demand reactions	3	1
MAR09693	-	-	-	xanthurenate[s] <=>	Exchange/demand reactions	3	1
MAR09972	3.1.1.4	phospholipase A2	-	hydracrylate[c] <=> hydracrylate[s]	Transport reactions	3	1
MAR10140	-	-	-	anandamide[c] <=> anandamide[s]	Transport reactions	3	1
MAR10186	-	-	-	hydracrylate[s] <=>	Exchange/demand reactions	3	1
MAR10213	-	-	-	anandamide[s] <=>	Exchange/demand reactions	3	1
MAR10379	-	-	-	chloride[s] + 2 Na+[s] + L-cysteate[s] <=> chloride[c] + L-cysteate[c] + 2 Na+[c]	Transport reactions	3	1
MAR10437	-	-	-	L-cysteate[s] <=>	Exchange/demand reactions	3	1
MAR11359	-	-	-	hydracrylate[c] <=> hydracrylate[m]	Transport reactions	3	1
MAR11565	2.3.1.9	acetyl-CoA C-acetyltransferase	-	H+[m] + NADH[m] + succinate semialdehyde[m] => NAD+[m] + 4-Hydroxy-Butyrate[m]	Alanine, aspartate and glutamate metabolism	3	1
MAR11566	-	-	-	4-Hydroxy-Butyrate[m] => 4-Hydroxy-Butyrate[c]	Transport reactions	3	1
MAR11567	-	-	-	4-Hydroxy-Butyrate[c] => 4-Hydroxy-Butyrate[s]	Transport reactions	3	1
MAR11568	-	-	-	4-Hydroxy-Butyrate[s] <=>	Exchange/demand reactions	3	1
MAR11913	-	-	-	homocysteine-thiolactone[c] <=> homocysteine-thiolactone[s]	Transport reactions	3	1
MAR11914	-	-	-	homocysteine-thiolactone[s] <=>	Exchange/demand reactions	3	1
MAR11981	-	-	-	lanosterol[r] => lanosterol[c]	Transport reactions	3	1
MAR00444	-	-	ENSG00000165269 or ENSG00000165272 or ENSG00000259916	glycerol[c] <=> glycerol[s]	Transport reactions	2	0
MAR00455	2.6.1.1	aspartate transaminase	ENSG00000157184	(9E)-octadecenoylcarnitine[m] + CoA[m] <=> (2E)-octadecenoyl-CoA[m] + L-carnitine[m]	Fatty acid oxidation	2	0
MAR00466	-	-	-	PS-LD pool[c] <=> PS-LD pool[r]	Transport reactions	2	0
MAR00625	2.7.8.2	diacylglycerol cholinephosphotransferase	ENSG00000111666 or ENSG00000134255	1,2-diacylglycerol-LD-PC pool[c] + CDP-choline[c] => CMP[c] + H+[c] + PC-LD pool[c]	Glycerophospholipid metabolism	2	0
MAR00773	2.7.1.91	sphingosine kinase	ENSG00000063176 or ENSG00000105516 or ENSG00000176170	ATP[c] + sphingosine[c] => ADP[c] + H+[c] + sphingosine-1-phosphate[c]	Sphingolipid metabolism	2	0
MAR01085	3.4.13.19	membrane dipeptidase	ENSG00000015413 or ENSG00000141096 or ENSG00000167261	H2O[s] + LTD4[s] => glycine[s] + leukotriene E4[s]	Leukotriene metabolism	2	0
MAR01126	1.14.13.30	leukotriene-B4 20-monooxygenase	ENSG00000171903 or ENSG00000171954 or ENSG00000186115 or ENSG00000186526 or ENSG00000186529	H+[c] + leukotriene B4[c] + NADPH[c] + O2[c] => 20-OH-LTB4[c] + H2O[c] + NADP+[c]	Leukotriene metabolism	2	0
MAR01577	4.1.3.4	hydroxymethylglutaryl-CoA lyase	ENSG00000117305 or ENSG00000146151	HMG-CoA[m] => acetoacetate[m] + acetyl-CoA[m]	Cholesterol metabolism	2	0
MAR01831	1.14.13.17	cholesterol 7alpha-monooxygenase	ENSG00000167910	cholate[r] + H2O[r] + NADP+[r] => 3alpha,12alpha-dihydroxy-5beta-cholanate[r] + H+[r] + NADPH[r] + O2[r]	Bile acid biosynthesis	2	0
MAR01832	6.2.1.7	cholate-CoA ligase	ENSG00000083807 or ENSG00000140284	3alpha,12alpha-dihydroxy-5beta-cholanate[c] + ATP[c] + CoA[c] <=> AMP[c] + deoxycholoyl-CoA[c] + PPi[c]	Bile acid biosynthesis	2	0
MAR01833	6.2.1.7	cholate-CoA ligase	ENSG00000083807 or ENSG00000140284	3alpha,12alpha-dihydroxy-5beta-cholanate[r] + ATP[r] + CoA[r] <=> AMP[r] + deoxycholoyl-CoA[r] + PPi[r]	Bile acid biosynthesis	2	0
MAR02207	1.3.1.38	trans-2-enoyl-CoA reductase (NADPH)	ENSG00000115425 or ENSG00000116353	(2E)-hexenoyl-CoA[m] + H+[m] + NADPH[m] <=> hexanoyl-CoA[m] + NADP+[m]	Fatty acid oxidation	2	0
MAR03115	1.3.8.7;1.3.99.-; 1.3.8.8; 1.3.8.9	medium-chain acyl-CoA dehydrogenase; -; long-chain acyl-CoA dehydrogenase; very-long-chain acyl-CoA dehydrogenase	ENSG00000072778 or ENSG00000115361 or ENSG00000117054 or ENSG00000177646	FAD[m] + stearoyl-CoA[m] => (2E)-octadecenoyl-CoA[m] + FADH2[m]	Beta oxidation of even-chain fatty acids (mitochondrial)	2	0
MAR03144	1.1.1.211; 1.1.1.35	long-chain-3-hydroxyacyl-CoA dehydrogenase;3-hydroxyacyl-CoA dehydrogenase	ENSG00000072506 and ENSG00000084754 and ENSG00000138796	(S)-hydroxydecanoyl-CoA[m] + NAD+[m] => 3-oxodecanoyl-CoA[m] + H+[m] + NADH[m]	Beta oxidation of even-chain fatty acids (mitochondrial)	2	0
MAR03146	1.1.1.211;2.3.1.16	long-chain-3-hydroxyacyl-CoA dehydrogenase; acetyl-CoA C-acyltransferase	ENSG00000084754 and ENSG00000138029 and ENSG00000167315	3-oxodecanoyl-CoA[m] + CoA[m] => acetyl-CoA[m] + octanoyl-CoA[m]	Beta oxidation of even-chain fatty acids (mitochondrial)	2	0
MAR03157	4.2.1.17	enoyl-CoA hydratase	ENSG00000084754 and ENSG00000113790 and ENSG00000127884	(2E)-hexenoyl-CoA[m] + H2O[m] => (S)-hydroxyhexanoyl-CoA[m]	Beta oxidation of even-chain fatty acids (mitochondrial)	2	0
MAR03158	1.1.1.211; 1.1.1.35	long-chain-3-hydroxyacyl-CoA dehydrogenase; 3-hydroxyacyl-CoA dehydrogenase	ENSG00000072506 and ENSG00000084754 and ENSG00000138796	(S)-hydroxyhexanoyl-CoA[m] + NAD+[m] => 3-oxohexanoyl-CoA[m] + H+[m] + NADH[m]	Beta oxidation of even-chain fatty acids (mitochondrial)	2	0
MAR03160	2.3.1.16; 1.1.1.211	acetyl-CoA C-acyltransferase; long-chain-3-hydroxyacyl-CoA dehydrogenase	ENSG00000084754 and ENSG00000138029 and ENSG00000167315	3-oxohexanoyl-CoA[m] + CoA[m] => acetyl-CoA[m] + butyryl-CoA[m]	Beta oxidation of even-chain fatty acids (mitochondrial)	2	0
MAR03190	1.3.8.7; 1.3.99.-	medium-chain acyl-CoA dehydrogenase; -	ENSG00000117054 or ENSG00000177646	FAD[m] + undecanoyl-CoA[m] => (2E)-undecenoyl-CoA[m] + FADH2[m]	Beta oxidation of odd-chain fatty acids (mitochondrial)	2	0
MAR03191	4.2.1.17	enoyl-CoA hydratase	ENSG00000084754 and ENSG00000113790 and ENSG00000127884	(2E)-undecenoyl-CoA[m] + H2O[m] => 3-hydroxyundecanoyl-CoA[m]	Beta oxidation of odd-chain fatty acids (mitochondrial)	2	0
MAR03192	1.1.1.35; 1.1.1.211	3-hydroxyacyl-CoA dehydrogenase; long-chain-3-hydroxyacyl-CoA dehydrogenase	ENSG00000072506 and ENSG00000084754 and ENSG00000138796	3-hydroxyundecanoyl-CoA[m] + NAD+[m] => 3-oxoundecanoyl-CoA[m] + H+[m] + NADH[m]	Beta oxidation of odd-chain fatty acids (mitochondrial)	2	0
MAR03193	1.1.1.211; 2.3.1.16	long-chain-3-hydroxyacyl-CoA dehydrogenase; acetyl-CoA C-acyltransferase	ENSG00000084754 and ENSG00000138029 and ENSG00000167315	3-oxoundecanoyl-CoA[m] + CoA[m] => acetyl-CoA[m] + nonanoyl-CoA[m]	Beta oxidation of odd-chain fatty acids (mitochondrial)	2	0
MAR03473	-	-	ENSG00000100372	AMP[p] + ATP[c] => AMP[c] + ATP[p]	Transport reactions	2	0
MAR03771	2.3.1.13	glycine N-acyltransferase	ENSG00000149124 or ENSG00000156689 or ENSG00000166840	CoA[m] + H+[m] + isovalerylglycine[m] <=> glycine[m] + isovaleryl-CoA[m]	Glycine, serine and threonine metabolism	2	0
MAR03773	6.4.1.4	methylcrotonoyl-CoA carboxylase	ENSG00000078070 and ENSG00000131844	3-methylcrotonyl-CoA[m] + ATP[m] + HCO3-[m] => 3-methylglutaconyl-CoA[m] + ADP[m] + H+[m] + Pi[m]	Valine, leucine, and isoleucine metabolism	2	0
MAR03782	2.3.1.13	glycine N-acyltransferase	ENSG00000149124 or ENSG00000156689 or ENSG00000166840	2-methylbutyryl-CoA[m] + glycine[m] <=> 2-methylbutyrylglycine[m] + CoA[m] + H+[m]	Glycine, serine and threonine metabolism	2	0
MAR03901	2.1.1.20	glycine N-methyltransferase	ENSG00000124713	glycine[c] + SAM[c] => H+[c] + SAH[c] + sarcosine[c]	Glycine, serine and threonine metabolism	2	0
MAR04127	3.6.1.8; 3.6.1.9; 3.6.1.45	ATP diphosphatase; nucleotide diphosphatase; UDP-sugar diphosphatase	ENSG00000154269 or ENSG00000183828 or ENSG00000197594	H2O[c] + UDP-glucose[c] => glucose-1-phosphate[c] + 2 H+[c] + UMP[c]	Pyrimidine metabolism	2	0
MAR04416	3.2.1.23; 3.2.1.22	beta-galactosidase; alpha-galactosidase	ENSG00000102393 or ENSG00000170266 or ENSG00000241343	galactosylglycerol[s] + H2O[s] => galactose[s] + glycerol[s]	Galactose metabolism	2	0
MAR04612	1.17.4.1	ribonucleoside-diphosphate reductase	(ENSG00000048392 and ENSG00000100348 and ENSG00000167325 and ENSG00000171848) or (ENSG00000048392 and ENSG00000136810 and ENSG00000167325 and ENSG00000171848)	ADP[c] + thioredoxin[c] => dADP[c] + H2O[c] + oxidized thioredoxin[c]	Purine metabolism	2	0
MAR04776	1.14.11.2	procollagen-proline 4-dioxygenase	ENSG00000072682 or ENSG00000122884 or ENSG00000149380	AKG[c] + O2[c] + proline[c] => CO2[c] + succinate[c] + trans-4-hydroxy-L-proline[c]	Arginine and proline metabolism	2	0
MAR04777	1.14.11.2	procollagen-proline 4-dioxygenase	ENSG00000072682 or ENSG00000122884 or ENSG00000149380	AKG[m] + O2[m] + proline[m] => CO2[m] + succinate[m] + trans-4-hydroxy-L-proline[m]	Arginine and proline metabolism	2	0
MAR04976	-	-	ENSG00000100156 or ENSG00000108932 or ENSG00000118596 or ENSG00000141526 or ENSG00000155380 or ENSG00000168679 or ENSG00000170190	acetoacetate[s] + H+[s] => acetoacetate[c] + H+[c]	Transport reactions	2	0
MAR05738	-	-	ENSG00000103064	alanine[c] + Na+[s] + proline[s] => alanine[s] + Na+[c] + proline[c]	Transport reactions	2	0
MAR05826	-	-	ENSG00000103064	homoserine[c] + isoleucine[s] + Na+[s] => homoserine[s] + isoleucine[c] + Na+[c]	Transport reactions	2	0
MAR05998	-	-	ENSG00000100156 or ENSG00000108932 or ENSG00000118596 or ENSG00000141526 or ENSG00000155380 or ENSG00000168679 or ENSG00000170190	H+[s] + L-lactate[s] => H+[c] + L-lactate[c]	Transport reactions	2	0
MAR06072	-	-	ENSG00000084453 and ENSG00000111700	HCO3-[c] + S-glutathionyl-2-4-dinitrobenzene[c] + taurolithocholate[s] <=> HCO3-[s] + S-glutathionyl-2-4-dinitrobenzene[s] + taurolithocholate[c]	Transport reactions	2	0
MAR06272	-	-	ENSG00000184999	prostaglandin G2[c] <=> prostaglandin G2[s]	Transport reactions	2	0
MAR06304	-	-	ENSG00000120329	histidine[m] + lysine[c] + H+[i] => H+[m] + histidine[c] + lysine[m]	Transport reactions	2	0
MAR06315	-	-	ENSG00000120329	citrulline[c] + histidine[m] + H+[i] => citrulline[m] + H+[m] + histidine[c]	Transport reactions	2	0
MAR06352	-	-	ENSG00000137860 or ENSG00000156222 or ENSG00000197506	deoxyuridine[s] + Na+[s] => deoxyuridine[c] + Na+[c]	Transport reactions	2	0
MAR06371	-	-	ENSG00000123643 or ENSG00000180773 or ENSG00000186334 or ENSG00000186335	glycine[s] + H+[s] => glycine[c] + H+[c]	Transport reactions	2	0
MAR06893	-	-	ENSG00000076351	folate[s] + H+[s] => folate[c] + H+[c]	Transport reactions	2	0
MAR06913	-	-	ENSG00000088386	H+[s] + Glycylproline[s] => H+[c] + Glycylproline[c]	Transport reactions	2	0
MAR07177	-	-	-	H+[s] + taurocholate[s] + Pectin[s] => Pectin-Taurocholic Acid Complex[s]	Dietary fiber binding	2	0
MAR07297	-	-	-	(alpha-D-Glucosyl)-(alpha-D-mannosyl)8-beta-D-mannosyl-diacetylchitobiosyl-L-asparagine (protein)[r] => (alpha-D-Glucosyl)-(alpha-D-mannosyl)8-beta-D-mannosyl-diacetylchitobiosyl-L-asparagine (protein)[g]	Transport reactions	2	0
MAR07303	-	-	-	(alpha-D-Glucosyl)-(alpha-D-mannosyl)8-beta-D-mannosyl-diacetylchitobiosyl-L-asparagine (protein)[g] + 2 H2O[g] => (alpha-D-mannosyl)7-beta-D-mannosyl-diacetylchitobiosyl-L-asparagine, isoform A (protein)[g] + glucose[g] + mannose[g]	N-glycan metabolism	2	0
MAR07597	-	-	-	alkyl-glycerone-3-phosphate[c] + 2 H+[c] + NADPH[c] + fatty acid pool[c] => 2-acyl-1-alkyl-sn-glycero-3-phosphate[c] + H2O[c] + NADP+[c]	Glycerophospholipid metabolism	2	0
MAR07598	3.1.3.4	phosphatidate phosphatase	ENSG00000067113 or ENSG00000101577 or ENSG00000105520 or ENSG00000117600 or ENSG00000129951 or ENSG00000132793 or ENSG00000134324 or ENSG00000141934 or ENSG00000147535 or ENSG00000162407 or ENSG00000203805	2-acyl-1-alkyl-sn-glycero-3-phosphate[c] + H2O[c] => 1-alkyl-2-acylglycerol[c] + Pi[c]	Ether lipid metabolism	2	0
MAR07600	2.7.8.2	diacylglycerol cholinephosphotransferase	ENSG00000111666 or ENSG00000134255	1-alkyl-2-acylglycerol[c] + CDP-choline[c] => 1-radyl-2-acyl-sn-glycero-3-phosphocholine[c] + CMP[c] + H+[c]	Ether lipid metabolism	2	0
MAR08036	1.14.15.3	alkane 1-monooxygenase	ENSG00000162365 or ENSG00000187048	H+[c] + lauric acid[c] + NADPH[c] + O2[c] => 12-hydroxydodecanoic acid[c] + H2O[c] + NADP+[c]	Xenobiotics metabolism	2	0
MAR08144	1.5.1.5	methylenetetrahydrofolate dehydrogenase (NADP+)	ENSG00000100714	5,10-methenyl-THF[c] + NADH[c] <=> 5,10-methylene-THF[c] + NAD+[c]	Folate metabolism	2	0
MAR08522	-	-	-	1-radyl-2-acyl-sn-glycero-3-phosphocholine[c] + H2O[c] => 1-alkyl-2-lysoglycerol-3-phosphocholine[c] + H+[c] + fatty acid pool[c]	Glycerophospholipid metabolism	2	0
MAR08782	1.1.1.79; 1.1.1.81	glyoxylate reductase (NADP+); hydroxypyruvate reductase	ENSG00000137106	H+[c] + hydroxypyruvate[c] + NADH[c] => glycerate[c] + NAD+[c]	Tricarboxylic acid cycle and glyoxylate/dicarboxylate metabolism	2	0
MAR08863	-	-	-	12-hydroxydodecanoic acid[c] <=> 12-hydroxydodecanoic acid[s]	Transport reactions	2	0
MAR08953	-	-	-	Pectin-Taurocholic Acid Complex[s] <=>	Exchange/demand reactions	2	0
MAR09085	-	-	-	glycerol[s] <=>	Exchange/demand reactions	2	0
MAR09147	-	-	-	retinol[s] <=>	Exchange/demand reactions	2	0
MAR09190	-	-	ENSG00000130876 and ENSG00000168003	D-alanine[s] => D-alanine[c]	Transport reactions	2	0
MAR09236	-	-	-	hexaglutamyl-folate(DHF)[s] <=>	Exchange/demand reactions	2	0
MAR09238	-	-	-	hexaglutamyl-folate(THF)[s] <=>	Exchange/demand reactions	2	0
MAR09282	-	-	-	taurocholate[s] <=>	Exchange/demand reactions	2	0
MAR09443	-	-	-	12-hydroxydodecanoic acid[s] <=>	Exchange/demand reactions	2	0
MAR09447	-	-	-	galactosylglycerol[s] <=>	Exchange/demand reactions	2	0
MAR09716	-	-	-	deoxycholoyl-CoA[r] <=> deoxycholoyl-CoA[c]	Transport reactions	2	0
MAR09797	-	-	-	adenine[c] + H2O[c] => hypoxanthine[c] + NH3[c]	Purine metabolism	2	0
MAR09823	-	-	-	L-cystathionine[s] <=> L-cystathionine[c]	Transport reactions	2	0
MAR09846	-	-	-	L-cystathionine[s] <=>	Exchange/demand reactions	2	0
MAR09890	-	-	ENSG00000103569 or ENSG00000143595 or ENSG00000165269 or ENSG00000165272	glycerol[s] + H2O[s] <=> glycerol[c] + H2O[c]	Transport reactions	2	0
MAR10180	-	-	-	15(S)-HPETE[s] <=>	Exchange/demand reactions	2	0
MAR11449	-	-	-	2-methylbutyrylglycine[m] => 2-methylbutyrylglycine[c]	Transport reactions	2	0
MAR11450	-	-	ENSG00000165970	chloride[c] + 3 Na+[c] + 2-methylbutyrylglycine[c] <=> chloride[s] + 3 Na+[s] + 2-methylbutyrylglycine[s]	Transport reactions	2	0
MAR11451	-	-	-	2-methylbutyrylglycine[s] <=>	Exchange/demand reactions	2	0
MAR11455	-	-	-	isovalerylglycine[m] => isovalerylglycine[c]	Transport reactions	2	0
MAR11456	-	-	ENSG00000165970	chloride[c] + 3 Na+[c] + isovalerylglycine[c] <=> chloride[s] + 3 Na+[s] + isovalerylglycine[s]	Transport reactions	2	0
MAR11457	-	-	-	isovalerylglycine[s] <=>	Exchange/demand reactions	2	0
MAR11467	2.6.1.2	alanine transaminase	ENSG00000166123 or ENSG00000167701	3-O-methyldopa[c] + AKG[c] <=> glutamate[c] + Vanilpyruvic Acid[c]	Tyrosine metabolism	2	0
MAR11468	-	-	-	H+[c] + NADH[c] + Vanilpyruvic Acid[c] <=> NAD+[c] + Vanil-Lactate[c]	Tyrosine metabolism	2	0
MAR11473	-	-	-	Vanil-Lactate[c] => Vanil-Lactate[s]	Transport reactions	2	0
MAR11474	-	-	-	Vanil-Lactate[s] <=>	Exchange/demand reactions	2	0
MAR11570	-	-	-	15(S)-HPETE[s] => 15(S)-HPETE[c]	Transport reactions	2	0
MAR11635	2.3.1.13	glycine N-acyltransferase	-	Sm (D18:1/17:0), Sphingomyelin[c] => Sm (D18:1/17:0), Sphingomyelin[s]	Transport reactions	2	0
MAR11707	3.6.3.1	phospholipid-translocating ATPase	-	Sm (D18:1/17:0), Sphingomyelin[s] => Sm (D18:1/17:0), Sphingomyelin[c]	Transport reactions	2	0
MAR11800	3.6.3.44	xenobiotic-transporting ATPase	ENSG00000110195 or ENSG00000110203 or ENSG00000165457	5,10-methylene-THF[s] => 5,10-methylene-THF[c]	Transport reactions	2	0
MAR12067	-	-	ENSG00000115488	GD1b[c] + H2O[c] => N-acetylneuraminate[c] + Ganglioside Gm1[c]	Sphingolipid metabolism	2	0
MAR12317	-	-	-	13-O-desmethyl tacrolimus, 13-DMT or M-I[c] <=> 13-O-desmethyl tacrolimus, 13-DMT or M-I[s]	Drug metabolism	2	0
MAR12331	-	-	-	15-DMT or M-III, 15-O-desmethyl tacrolimus[c] <=> 15-DMT or M-III, 15-O-desmethyl tacrolimus[s]	Drug metabolism	2	0
MAR12499	-	-	-	H+[c] + SAH[c] + AM9 (cyclosporine)[c] => SAM[c] + AM4N9 (cyclosporine)[c]	Drug metabolism	2	0
MAR12508	-	-	-	AM9 (cyclosporine)[c] <=> AM9 (cyclosporine)[s]	Drug metabolism	2	0
MAR12577	-	-	-	13-O-desmethyl tacrolimus, 13-DMT or M-I[s] <=>	Exchange/demand reactions	2	0
MAR12581	-	-	-	15-DMT or M-III, 15-O-desmethyl tacrolimus[s] <=>	Exchange/demand reactions	2	0
MAR12646	-	-	-	AM9 (cyclosporine)[s] <=>	Exchange/demand reactions	2	0
MAR13007	-	-	-	13-O-desmethyl tacrolimus, 13-DMT or M-I[r] <=> 13-O-desmethyl tacrolimus, 13-DMT or M-I[c]	Drug metabolism	2	0
MAR13008	-	-	-	15-DMT or M-III, 15-O-desmethyl tacrolimus[r] <=> 15-DMT or M-III, 15-O-desmethyl tacrolimus[c]	Drug metabolism	2	0
MAR00190	-	-	ENSG00000074410 or ENSG00000104267 or ENSG00000107159 or ENSG00000118298 or ENSG00000131686 or ENSG00000133742 or ENSG00000159593 or ENSG00000164879 or ENSG00000165029 or ENSG00000166747 or ENSG00000167434 or ENSG00000168748 or ENSG00000169239 or ENSG00000174990 or ENSG00000178538 or ENSG00000185015	ATP[c] + H2O[c] + lauric acid[c] => ADP[c] + H+[c] + lauric acid[s] + Pi[c]	Transport reactions	1	3
MAR00215	-	-	ENSG00000165029	ATP[c] + H2O[c] + pentadecylic acid[c] => ADP[c] + H+[c] + pentadecylic acid[s] + Pi[c]	Transport reactions	1	3
MAR00419	-	-	ENSG00000165029	(9Z,12Z,15Z,18Z)-TTA[c] + ATP[c] + H2O[c] => (9Z,12Z,15Z,18Z)-TTA[s] + ADP[c] + H+[c] + Pi[c]	Transport reactions	1	3
MAR00445	5.3.3.5	cholestenol DELTA-isomerase	ENSG00000147155	cholestenol[r] => lathosterol[r]	Cholesterol metabolism	1	3
MAR00638	2.7.7.15	choline-phosphate cytidylyltransferase	ENSG00000102230 or ENSG00000161217	CTP[c] + H+[c] + phosphocholine[c] => CDP-choline[c] + PPi[c]	Glycerophospholipid metabolism	1	3
MAR00965	4.2.1.74	long-chain-enoyl-CoA hydratase	ENSG00000117054 or ENSG00000122971	(4Z,7Z,10Z,13Z,16Z)-docosapentaenoyl-CoA[m] + CoA[m] + H2O[m] + NAD+[m] + O2[m] => (5Z,8Z,11Z,14Z,17Z)-eicosapentaenoyl-CoA[m] + acetyl-CoA[m] + H+[m] + H2O2[m] + NADH[m]	Fatty acid oxidation	1	3
MAR01435	-	-	-	palmitate[r] => palmitate[c]	Transport reactions	1	3
MAR01640	-	-	-	propanoate[s] => propanoate[c]	Transport reactions	1	3
MAR02194	1.3.1.93	very-long-chain enoyl-CoA reductase	ENSG00000099797 or ENSG00000205678	(2E)-octadecenoyl-CoA[c] + H+[c] + NADPH[c] => NADP+[c] + stearoyl-CoA[c]	Fatty acid elongation (even-chain)	1	3
MAR02726	2.3.1.21	carnitine O-palmitoyltransferase	ENSG00000110090 or ENSG00000169169 or ENSG00000205560	(7Z,10Z,13Z,16Z,19Z)-docosapentaenoyl-CoA[c] + L-carnitine[c] <=> (7Z,10Z,13Z,16Z,19Z)-docosapentaenoylcarnitine[c] + CoA[c]	Carnitine shuttle (cytosolic)	1	3
MAR02768	2.3.1.21	carnitine O-palmitoyltransferase	ENSG00000110090 or ENSG00000169169 or ENSG00000205560	(11Z,14Z)-eicosadienoyl-CoA[c] + L-carnitine[c] <=> CoA[c] + eicosadienoylcarnitine[c]	Carnitine shuttle (cytosolic)	1	3
MAR02889	5.3.3.8	DELTA3-DELTA2-enoyl-CoA isomerase	-	3alpha,7alpha-dihydroxy-5beta-cholestan-26-al[c] + H2O[c] + NADP+[c] <=> 3alpha,7alpha-dihydroxy-5beta-cholestanate[c] + 2 H+[c] + NADPH[c]	Bile acid biosynthesis	1	3
MAR03007	-	-	ENSG00000155380	H+[c] + L-lactate[c] <=> H+[p] + L-lactate[p]	Transport reactions	1	3
MAR03027	-	-	-	L-carnitine[c] + malonyl-carnitin[p] <=> L-carnitine[p] + malonyl-carnitin[c]	Carnitine shuttle (peroxisomal)	1	3
MAR03028	2.3.1.21	carnitine O-palmitoyltransferase	ENSG00000110090 or ENSG00000169169 or ENSG00000205560	CoA[p] + malonyl-carnitin[p] <=> L-carnitine[p] + malonyl-CoA[p]	Carnitine shuttle (peroxisomal)	1	3
MAR03127	3.4.15.1	peptidyl-dipeptidase A	ENSG00000130234 or ENSG00000159640	H2O[s] + N-acetyl-seryl-aspartyl-lysyl-proline[s] <=> N-acetyl-seryl-aspartate[s] + lysyl-proline[s]	Miscellaneous	1	3
MAR03143	4.2.1.17	enoyl-CoA hydratase	ENSG00000084754 and ENSG00000113790 and ENSG00000127884	(2E)-decenoyl-CoA[m] + H2O[m] => (S)-hydroxydecanoyl-CoA[m]	Beta oxidation of even-chain fatty acids (mitochondrial)	1	3
MAR03194	1.3.8.7; 1.3.99.-	medium-chain acyl-CoA dehydrogenase; -	ENSG00000117054 or ENSG00000177646	FAD[m] + nonanoyl-CoA[m] => (2E)-nonenoyl-CoA[m] + FADH2[m]	Beta oxidation of odd-chain fatty acids (mitochondrial)	1	3
MAR03195	4.2.1.17	enoyl-CoA hydratase	ENSG00000084754 and ENSG00000113790 and ENSG00000127884	(2E)-nonenoyl-CoA[m] + H2O[m] => 3-hydroxynonanoyl-CoA[m]	Beta oxidation of odd-chain fatty acids (mitochondrial)	1	3
MAR03196	1.1.1.35; 1.1.1.211	3-hydroxyacyl-CoA dehydrogenase; long-chain-3-hydroxyacyl-CoA dehydrogenase	ENSG00000072506 and ENSG00000084754 and ENSG00000138796	3-hydroxynonanoyl-CoA[m] + NAD+[m] => 3-oxononanoyl-CoA[m] + H+[m] + NADH[m]	Beta oxidation of odd-chain fatty acids (mitochondrial)	1	3
MAR03197	2.3.1.16; 1.1.1.211	acetyl-CoA C-acyltransferase; long-chain-3-hydroxyacyl-CoA dehydrogenase	ENSG00000084754 and ENSG00000138029 and ENSG00000167315	3-oxononanoyl-CoA[m] + CoA[m] => acetyl-CoA[m] + heptanoyl-CoA[m]	Beta oxidation of odd-chain fatty acids (mitochondrial)	1	3
MAR03226	1.3.99.-; 1.3.8.9; 1.3.8.7; 1.3.8.8	-; very-long-chain acyl-CoA dehydrogenase; medium-chain acyl-CoA dehydrogenase;; long-chain acyl-CoA dehydrogenase	ENSG00000072778 or ENSG00000115361 or ENSG00000117054 or ENSG00000177646	FAD[m] + oleoyl-CoA[m] => FADH2[m] + trans,cis-octadeca-2,9-dienoyl-CoA[m]	Beta oxidation of unsaturated fatty acids (n-9) (mitochondrial)	1	3
MAR03227	4.2.1.17	enoyl-CoA hydratase	ENSG00000084754 and ENSG00000113790 and ENSG00000127884	H2O[m] + trans,cis-octadeca-2,9-dienoyl-CoA[m] => (S)-3-hydroxyoleyleoyl-CoA[m]	Beta oxidation of unsaturated fatty acids (n-9) (mitochondrial)	1	3
MAR03228	1.1.1.211; 1.1.1.35	long-chain-3-hydroxyacyl-CoA dehydrogenase; 3-hydroxyacyl-CoA dehydrogenase	ENSG00000072506 and ENSG00000084754 and ENSG00000138796	(S)-3-hydroxyoleyleoyl-CoA[m] + NAD+[m] => 3-oxooleoyl-CoA[m] + H+[m] + NADH[m]	Beta oxidation of unsaturated fatty acids (n-9) (mitochondrial)	1	3
MAR03229	2.3.1.16; 1.1.1.211	acetyl-CoA C-acyltransferase; long-chain-3-hydroxyacyl-CoA dehydrogenase	ENSG00000084754 and ENSG00000138029 and ENSG00000167315	3-oxooleoyl-CoA[m] + CoA[m] => 7-hexadecenoyl-CoA[m] + acetyl-CoA[m]	Beta oxidation of unsaturated fatty acids (n-9) (mitochondrial)	1	3
MAR03250	1.3.8.7; 1.3.8.9; 1.3.99.-; 1.3.8.8	medium-chain acyl-CoA dehydrogenase; very-long-chain acyl-CoA dehydrogenase; -; long-chain acyl-CoA dehydrogenase	ENSG00000072778 or ENSG00000115361 or ENSG00000117054 or ENSG00000177646	FAD[m] + palmitoleoyl-CoA[m] => FADH2[m] + trans,cis-hexadeca-2,9-dienoyl-CoA[m]	Beta oxidation of unsaturated fatty acids (n-7) (mitochondrial)	1	3
MAR03252	4.2.1.17	enoyl-CoA hydratase	ENSG00000084754 and ENSG00000113790 and ENSG00000127884	H2O[m] + trans,cis-hexadeca-2,9-dienoyl-CoA[m] => (S)-3-hydroxypalmitoleoyl-CoA[m]	Beta oxidation of unsaturated fatty acids (n-7) (mitochondrial)	1	3
MAR03254	1.1.1.35; 1.1.1.211	3-hydroxyacyl-CoA dehydrogenase; long-chain-3-hydroxyacyl-CoA dehydrogenase	ENSG00000072506 and ENSG00000084754 and ENSG00000138796	(S)-3-hydroxypalmitoleoyl-CoA[m] + NAD+[m] => 3-oxopalmitoleoyl-CoA[m] + H+[m] + NADH[m]	Beta oxidation of unsaturated fatty acids (n-7) (mitochondrial)	1	3
MAR03256	1.1.1.211; 2.3.1.16	long-chain-3-hydroxyacyl-CoA dehydrogenase; acetyl-CoA C-acyltransferase	ENSG00000084754 and ENSG00000138029 and ENSG00000167315	3-oxopalmitoleoyl-CoA[m] + CoA[m] => (7Z)-tetradecenoyl-CoA[m] + acetyl-CoA[m]	Beta oxidation of unsaturated fatty acids (n-7) (mitochondrial)	1	3
MAR03674	2.3.1.26	sterol O-acyltransferase	ENSG00000057252 or ENSG00000167780	cholesterol[r] + gamma-linolenoyl-CoA[r] => cholesterol-ester-gamma-lin[r] + CoA[r]	Formation and hydrolysis of cholesterol esters	1	3
MAR03733	3.1.1.13	sterol esterase	ENSG00000107798 or ENSG00000170835	cholesterol-ester-gamma-lin[r] + H2O[r] => cholesterol[r] + gamma-linolenate[r] + H+[r]	Formation and hydrolysis of cholesterol esters	1	3
MAR04107	4.1.1.9	malonyl-CoA decarboxylase	ENSG00000103150	H+[p] + malonyl-CoA[p] => acetyl-CoA[p] + CO2[p]	Propanoate metabolism	1	3
MAR04364	-	-	-	N-acetyl-seryl-aspartyl-lysyl-proline[s] <=>	Exchange/demand reactions	1	3
MAR04366	-	-	-	N-acetyl-seryl-aspartate[s] <=>	Exchange/demand reactions	1	3
MAR04369	-	-	-	lysyl-proline[s] <=>	Exchange/demand reactions	1	3
MAR04441	-	-	-	ATP[c] + CoA[c] + Adipic Acid[c] => AMP[c] + PPi[c] + Adipoyl Coenzyme A[c]	Fatty acid oxidation	1	3
MAR04491	-	-	ENSG00000110090 or ENSG00000169169 or ENSG00000205560	L-carnitine[c] + Sebacoyl Coenzyme A[c] <=> CoA[c] + Sebacoyl Carnitine[c]	Fatty acid oxidation	1	3
MAR04511	-	-	-	ATP[c] + CoA[c] + Dodecanedioic Acid[c] => AMP[c] + PPi[c] + Dodecanedioyl Coenzyme A[c]	Fatty acid oxidation	1	3
MAR04581	-	-	ENSG00000110090 or ENSG00000169169 or ENSG00000205560	L-carnitine[c] + Tetradecadienoyl Coenzyme A[c] <=> CoA[c] + Tetradecadienoyl Carnitine[c]	Fatty acid oxidation	1	3
MAR04745	-	-	ENSG00000110090 or ENSG00000169169 or ENSG00000205560	L-carnitine[c] + Adipoyl Coenzyme A[c] <=> CoA[c] + Adipoyl Carnitine[c]	Fatty acid oxidation	1	3
MAR04759	-	-	ENSG00000110090 or ENSG00000169169 or ENSG00000205560	L-carnitine[c] + Suberyl Coenzyme A[c] <=> CoA[c] + Suberyl Carnitine[c]	Fatty acid oxidation	1	3
MAR04866	-	-	-	Sebacoyl Carnitine[s] <=>	Exchange/demand reactions	1	3
MAR04901	-	-	-	Adipoyl Carnitine[s] <=>	Exchange/demand reactions	1	3
MAR04920	-	-	-	Suberyl Carnitine[s] <=>	Exchange/demand reactions	1	3
MAR04950	-	-	-	Tetradecadienoyl Carnitine[s] <=>	Exchange/demand reactions	1	3
MAR04998	-	-	-	dGMP[m] => dGMP[c]	Transport reactions	1	3
MAR05007	-	-	ENSG00000110195 or ENSG00000110203 or ENSG00000165457	folate[s] => folate[c]	Transport reactions	1	3
MAR05104	-	-	ENSG00000110090 or ENSG00000169169 or ENSG00000205560	L-carnitine[c] + Dodecanedioyl Coenzyme A[c] <=> CoA[c] + Dodecanedioyl Carnitine[c]	Fatty acid oxidation	1	3
MAR05345	-	-	ENSG00000072778 and ENSG00000084754 and ENSG00000138029	CoA[m] + FAD[m] + H2O[m] + NAD+[m] + 11-Octadecenoyl Coenzyme A[m] => acetyl-CoA[m] + FADH2[m] + H+[m] + NADH[m] + palmitoleoyl-CoA[m]	Fatty acid oxidation	1	3
MAR06092	-	-	ENSG00000084453 and ENSG00000111700	glutathionyl-leukotriene C4[c] + HCO3-[c] + sulfochenodeoxycholate[s] <=> glutathionyl-leukotriene C4[s] + HCO3-[s] + sulfochenodeoxycholate[c]	Transport reactions	1	3
MAR06553	3.1.3.78	phosphatidylinositol-4,5-bisphosphate 4-phosphatase	ENSG00000155099 or ENSG00000165782	H2O[c] + phosphatidylinositol-4,5-bisphosphate[c] => 1-phosphatidyl-1D-myo-inositol-5-phosphate[c] + Pi[c]	Inositol phosphate metabolism	1	3
MAR06598	-	-	ENSG00000110090 or ENSG00000169169 or ENSG00000205560	L-carnitine[c] + 11-Octadecenoyl Coenzyme A[c] <=> CoA[c] + 11-Octadecenoyl Carnitine[c]	Fatty acid oxidation	1	3
MAR06599	-	-	ENSG00000178537	11-Octadecenoyl Carnitine[c] <=> 11-Octadecenoyl Carnitine[m]	Fatty acid oxidation	1	3
MAR06600	-	-	ENSG00000157184	CoA[m] + 11-Octadecenoyl Carnitine[m] <=> L-carnitine[m] + 11-Octadecenoyl Coenzyme A[m]	Fatty acid oxidation	1	3
MAR06804	-	-	-	ATP[c] + CoA[c] + Sebacicacid[c] => AMP[c] + PPi[c] + Sebacoyl Coenzyme A[c]	Fatty acid oxidation	1	3
MAR06833	-	-	-	ATP[c] + CoA[c] + Suberic Acid[c] => AMP[c] + PPi[c] + Suberyl Coenzyme A[c]	Fatty acid oxidation	1	3
MAR06860	-	-	ENSG00000147003 and ENSG00000163817	chloride[s] + 2 Na+[s] + trans-4-hydroxy-L-proline[s] => chloride[c] + 2 Na+[c] + trans-4-hydroxy-L-proline[c]	Transport reactions	1	3
MAR07149	-	-	ENSG00000002549	H2O[c] + Leucylleucine[c] <=> 2 leucine[c]	Transport reactions	1	3
MAR07497	-	-	-	chondroitin sulfate A (GalNAc4S-GlcA) and B (IdoA2S-GalNAc4S), precursor 3[g] => chondroitin sulfate B (IdoA2S-GalNAc4S), precursor 4[g]	Chondroitin / heparan sulfate biosynthesis	1	3
MAR07509	2.8.2.5; 2.8.2.35	chondroitin 4-sulfotransferase; dermatan 4-sulfotransferase	ENSG00000136213 or ENSG00000169105 or ENSG00000171310 or ENSG00000180767	chondroitin sulfate B (IdoA2S-GalNAc4S), precursor 4[g] + PAPS[g] => chondroitin sulfate B (IdoA2S-GalNAc4s), precursor 5[g] + H+[g] + PAP[g]	Chondroitin / heparan sulfate biosynthesis	1	3
MAR07510	5.1.3.19; 2.8.2.-	chondroitin-glucuronate 5-epimerase; -	ENSG00000111817 or ENSG00000111962	chondroitin sulfate B (IdoA2S-GalNAc4s), precursor 5[g] + PAPS[g] => chondroitin sulfate B - dermatan sulfate (IdoA2S-GalNAc4S) proteoglycan[g] + H+[g] + PAP[g]	Chondroitin / heparan sulfate biosynthesis	1	3
MAR07511	-	-	-	chondroitin sulfate B - dermatan sulfate (IdoA2S-GalNAc4S) proteoglycan[g] => chondroitin sulfate B - dermatan sulfate (IdoA2S-GalNAc4S) proteoglycan[s]	Transport reactions	1	3
MAR07551	-	-	ENSG00000136213 or ENSG00000169105 or ENSG00000171310 or ENSG00000180767	chondroitin sulfate E (GalNAc4,6diS-GlcA), precursor 4[g] + PAPS[g] => chondroitin sulfate E (GalNAc4,6diS-GlcA), precursor 5a[g] + H+[g] + PAP[g]	Chondroitin / heparan sulfate biosynthesis	1	3
MAR07553	2.8.2.17	chondroitin 6-sulfotransferase	ENSG00000147119	chondroitin sulfate E (GalNAc4,6diS-GlcA), precursor 5a[g] + PAPS[g] => chondroitin sulfate E (GalNAc4,6diS-GlcA) proteoglycan[g] + H+[g] + PAP[g]	Chondroitin / heparan sulfate biosynthesis	1	3
MAR07771	-	-	-	NAD+[p] => NAD+[c]	Transport reactions	1	3
MAR07775	-	-	-	NADH[c] => NADH[p]	Transport reactions	1	3
MAR07788	-	-	-	FADH2[c] <=> FADH2[p]	Transport reactions	1	3
MAR07790	-	-	-	FAD[c] <=> FAD[p]	Transport reactions	1	3
MAR08396	-	-	ENSG00000151665 or ENSG00000165282 or ENSG00000174227	m2emgacpail heparan sulfate[r] + PE-LD pool[r] => 1,2-diacylglycerol-LD-PE pool[r] + em2emgacpail heparan sulfate[r]	Glycosylphosphatidylinositol (GPI)-anchor biosynthesis	1	3
MAR08620	-	-	-	dehydroascorbic acid[c] + 2 GSH[c] => ascorbate[c] + GSSG[c]	Ascorbate and aldarate metabolism	1	3
MAR08787	4.1.1.9	malonyl-CoA decarboxylase	ENSG00000103150	H+[m] + methylmalonyl-CoA[m] => CO2[m] + propanoyl-CoA[m]	Valine, leucine, and isoleucine metabolism	1	3
MAR08823	3.1.4.11	phosphoinositide phospholipase C	ENSG00000182621	1-phosphatidyl-1D-myo-inositol-4-phosphate[n] + H2O[n] => 1D-myo-inositol-1,4-bisphosphate[n] + H+[n] + 1,2-diacylglycerol-LD-PI pool[n]	Inositol phosphate metabolism	1	3
MAR08841	-	-	-	1D-myo-inositol-1,4-bisphosphate[c] <=> 1D-myo-inositol-1,4-bisphosphate[n]	Transport reactions	1	3
MAR08949	-	-	-	Leucylleucine[s] <=>	Exchange/demand reactions	1	3
MAR09404	-	-	-	retinoate[s] <=>	Exchange/demand reactions	1	3
MAR09833	-	-	-	xanthine[s] <=> xanthine[c]	Transport reactions	1	3
MAR09911	-	-	-	argininosuccinate[c] => argininosuccinate[s]	Transport reactions	1	3
MAR09919	-	-	-	argininosuccinate[s] <=>	Exchange/demand reactions	1	3
MAR09950	3.1.2.2	palmitoyl-CoA hydrolase	-	H2O[c] + Tetradecadienoyl Coenzyme A[c] => CoA[c] + H+[c] + Cia-5,8, Tetradecadienoic Acid[c]	Fatty acid oxidation	1	3
MAR10001	3.1.1.4	phospholipase A2	-	Adipic Acid[c] <=> Adipic Acid[s]	Transport reactions	1	3
MAR10177	-	-	-	Dodecanedioic Acid[c] <=> Dodecanedioic Acid[s]	Transport reactions	1	3
MAR10200	-	-	-	Adipic Acid[s] <=>	Exchange/demand reactions	1	3
MAR10240	-	-	-	Dodecanedioic Acid[s] <=>	Exchange/demand reactions	1	3
MAR10321	-	-	-	Sebacicacid[s] <=>	Exchange/demand reactions	1	3
MAR10339	-	-	-	Suberic Acid[s] <=>	Exchange/demand reactions	1	3
MAR10340	-	-	-	Cia-5,8, Tetradecadienoic Acid[s] <=>	Exchange/demand reactions	1	3
MAR10361	-	-	-	chloride[s] + malonate[c] <=> chloride[c] + malonate[s]	Transport reactions	1	3
MAR10399	-	-	-	Sebacicacid[c] <=> Sebacicacid[s]	Transport reactions	1	3
MAR10400	-	-	-	Suberic Acid[c] <=> Suberic Acid[s]	Transport reactions	1	3
MAR10402	-	-	-	Cia-5,8, Tetradecadienoic Acid[c] <=> Cia-5,8, Tetradecadienoic Acid[s]	Transport reactions	1	3
MAR10412	-	-	-	acetyl-CoA[m] + isoleucine[m] => CoA[m] + H+[m] + Acetyl Isoleucine (Chemspider Id: 9964364)[m]	Valine, leucine, and isoleucine metabolism	1	3
MAR10413	-	-	-	Acetyl Isoleucine (Chemspider Id: 9964364)[m] <=> Acetyl Isoleucine (Chemspider Id: 9964364)[c]	Transport reactions	1	3
MAR10414	-	-	-	Acetyl Isoleucine (Chemspider Id: 9964364)[c] <=> Acetyl Isoleucine (Chemspider Id: 9964364)[s]	Transport reactions	1	3
MAR10415	-	-	-	Acetyl Isoleucine (Chemspider Id: 9964364)[s] <=>	Exchange/demand reactions	1	3
MAR11253	-	-	-	Sebacoyl Carnitine[s] <=> Sebacoyl Carnitine[c]	Transport reactions	1	3
MAR11262	-	-	-	Adipoyl Carnitine[s] <=> Adipoyl Carnitine[c]	Transport reactions	1	3
MAR11265	-	-	-	Suberyl Carnitine[s] <=> Suberyl Carnitine[c]	Transport reactions	1	3
MAR11428	-	-	-	xanthine[s] <=>	Exchange/demand reactions	1	3
MAR12004	1.14.18.1	tyrosinase	ENSG00000077498	2 dopamine[c] + O2[c] => 2 dopamine-O-quinone[c] + 2 H2O[c]	Tyrosine metabolism	1	3
MAR00273	-	-	ENSG00000165029	(7Z)-octadecenoic acid[c] + ATP[c] + H2O[c] => (7Z)-octadecenoic acid[s] + ADP[c] + H+[c] + Pi[c]	Transport reactions	0	2
MAR00423	-	-	ENSG00000165029	(6Z,9Z,12Z,15Z,18Z)-TPA[c] + ATP[c] + H2O[c] => (6Z,9Z,12Z,15Z,18Z)-TPA[s] + ADP[c] + H+[c] + Pi[c]	Transport reactions	0	2
MAR00675	2.7.1.94	acylglycerol kinase	ENSG00000006530	1-acylglycerol-LD-PE pool[c] + ATP[c] => ADP[c] + H+[c] + 1-acylglycerol-3P pool[c]	Glycerolipid metabolism	0	2
MAR00848	2.4.99.-	-	ENSG00000160408	CMP-N-acetylneuraminate[c] + GT1b[c] => CMP[c] + GQ1balpha[c] + H+[c]	Glycosphingolipid biosynthesis-ganglio series	0	2
MAR01162	1.3.3.6	acyl-CoA oxidase	ENSG00000087008 or ENSG00000161533	5-oxo-12(R)-hydroxy-eicosa-(8E,10E,14Z)-trienoyl-CoA[p] + O2[p] => 5-oxo-12(R)-hydroxy-eicosa-(2E,8E,10E,14Z)-tetraenoyl-CoA[p] + H2O2[p]	Leukotriene metabolism	0	2
MAR01164	4.2.1.17	enoyl-CoA hydratase	ENSG00000084754 and ENSG00000113790 and ENSG00000167969 and ENSG00000198721	5-oxo-12(R)-hydroxy-eicosa-(2E,8E,10E,14Z)-tetraenoyl-CoA[p] + H2O[p] => 3(S),12(R)-dihydroxy-5-oxo-eicosa-(8E,10E,14Z)-trienoyl-CoA[p]	Leukotriene metabolism	0	2
MAR01166	1.1.1.211; 1.1.1.35	long-chain-3-hydroxyacyl-CoA dehydrogenase; 3-hydroxyacyl-CoA dehydrogenase	ENSG00000060971 and ENSG00000113790 and ENSG00000133835	3(S),12(R)-dihydroxy-5-oxo-eicosa-(8E,10E,14Z)-trienoyl-CoA[p] + NAD+[p] => 3,5-dioxo-12(R)-hydroxy-eicosa-(8E,10E,14Z)-trienoyl-CoA[p] + H+[p] + NADH[p]	Leukotriene metabolism	0	2
MAR01168	2.3.1.16	acetyl-CoA C-acyltransferase	ENSG00000060971 and ENSG00000167306	3,5-dioxo-12(R)-hydroxy-eicosa-(8E,10E,14Z)-trienoyl-CoA[p] + CoA[p] => 3-oxo-10(R)-hydroxy-octadeca-(6E,8E,12Z)-trienoyl-CoA[p] + acetyl-CoA[p]	Leukotriene metabolism	0	2
MAR01171	3.1.2.2	palmitoyl-CoA hydrolase	ENSG00000097021 or ENSG00000119673 or ENSG00000136881 or ENSG00000177465 or ENSG00000184227 or ENSG00000205669	3-oxo-10(R)-hydroxy-octadeca-(6E,8E,12Z)-trienoyl-CoA[p] + H2O[p] => 3-oxo-10(R)-hydroxy-octadeca-(6E,8E,12Z)-trienoate[p] + CoA[p] + H+[p]	Leukotriene metabolism	0	2
MAR01172	-	-	-	3-oxo-10(R)-hydroxy-octadeca-(6E,8E,12Z)-trienoate[c] <=> 3-oxo-10(R)-hydroxy-octadeca-(6E,8E,12Z)-trienoate[p]	Transport reactions	0	2
MAR01173	-	-	-	3-oxo-10(R)-hydroxy-octadeca-(6E,8E,12Z)-trienoate[c] <=> 3-oxo-10(R)-hydroxy-octadeca-(6E,8E,12Z)-trienoate[m]	Transport reactions	0	2
MAR01308	5.3.99.4	prostaglandin-I synthase	ENSG00000124212	prostaglandin H2[r] => prostaglandin I2[r]	Prostaglandin biosynthesis	0	2
MAR01728	3.1.6.2	steryl-sulfatase	-	TAG-VLDL pool[s] <=> TAG-VLDL pool[c]	Transport reactions	0	2
MAR02411	2.3.1.16	acetyl-CoA C-acyltransferase	ENSG00000060971 and ENSG00000167306	3-oxo-all-cis-6,9,12,15,18-tetracosapentaenoyl-CoA[p] + CoA[p] => (4Z,7Z,10Z,13Z,16Z)-docosapentaenoyl-CoA[p] + acetyl-CoA[p]	Omega-6 fatty acid metabolism	0	2
MAR02807	-	-	ENSG00000197375	L-carnitine[c] + palmitoleoyl-carnitine[r] <=> L-carnitine[r] + palmitoleoyl-carnitine[c]	Carnitine shuttle (endoplasmic reticular)	0	2
MAR02809	2.3.1.7	carnitine O-acetyltransferase	ENSG00000095321	CoA[r] + palmitoleoyl-carnitine[r] <=> L-carnitine[r] + palmitoleoyl-CoA[r]	Carnitine shuttle (endoplasmic reticular)	0	2
MAR02863	-	-	ENSG00000197375	(8Z,11Z,14Z,17Z)-eicosatetraenoylcarnitine[c] + L-carnitine[r] <=> (8Z,11Z,14Z,17Z)-eicosatetraenoylcarnitine[r] + L-carnitine[c]	Carnitine shuttle (endoplasmic reticular)	0	2
MAR02864	2.3.1.7	carnitine O-acetyltransferase	ENSG00000095321	(8Z,11Z,14Z,17Z)-eicosatetraenoyl-CoA[r] + L-carnitine[r] <=> (8Z,11Z,14Z,17Z)-eicosatetraenoylcarnitine[r] + CoA[r]	Carnitine shuttle (endoplasmic reticular)	0	2
MAR02875	-	-	ENSG00000197375	10,13,16,19-docosatetraenoylcarnitine[c] + L-carnitine[r] <=> 10,13,16,19-docosatetraenoylcarnitine[r] + L-carnitine[c]	Carnitine shuttle (endoplasmic reticular)	0	2
MAR02876	2.3.1.7	carnitine O-acetyltransferase	ENSG00000095321	10,13,16,19-docosatetraenoyl-CoA[r] + L-carnitine[r] <=> 10,13,16,19-docosatetraenoylcarnitine[r] + CoA[r]	Carnitine shuttle (endoplasmic reticular)	0	2
MAR03017	-	-	ENSG00000067829 or ENSG00000067840 or ENSG00000101986 or ENSG00000130821 or ENSG00000130822 or ENSG00000130829 or ENSG00000180879 or ENSG00000184343 or ENSG00000185825 or ENSG00000198753 or ENSG00000198910	(13Z)-eicosenoyl-CoA[c] + ATP[c] + H2O[c] => (13Z)-eicosenoyl-CoA[p] + ADP[c] + H+[c] + Pi[c]	Transport reactions	0	2
MAR03023	-	-	ENSG00000101986	hexacosenoyl-CoA[c] => hexacosenoyl-CoA[p]	Transport reactions	0	2
MAR03121	1.3.8.7;1.3.99.-; 1.3.8.9; 1.3.8.8	medium-chain acyl-CoA dehydrogenase; -; very-long-chain acyl-CoA dehydrogenase; long-chain acyl-CoA dehydrogenase	ENSG00000072778 or ENSG00000115361 or ENSG00000117054 or ENSG00000177646	FAD[m] + palmitoyl-CoA[m] => (2E)-hexadecenoyl-CoA[m] + FADH2[m]	Beta oxidation of even-chain fatty acids (mitochondrial)	0	2
MAR03214	-	-	ENSG00000135929	3alpha,7alpha,12alpha-trihydroxy-5beta-cholestan-27-al[m] + H2O[m] + NADP+[m] <=> 3alpha,7alpha,12alpha-trihydroxy-5beta-cholestanate[m] + 2 H+[m] + NADPH[m]	Bile acid biosynthesis	0	2
MAR03244	1.3.8.8; 1.3.8.7; 1.3.99.-; 1.3.8.9	long-chain acyl-CoA dehydrogenase; medium-chain acyl-CoA dehydrogenase; -; very-long-chain acyl-CoA dehydrogenase	ENSG00000072778 or ENSG00000115361 or ENSG00000117054 or ENSG00000177646	cis-vaccenoyl-CoA[m] + FAD[m] => FADH2[m] + trans,cis-octadeca-2,11-dienoyl-CoA[m]	Beta oxidation of unsaturated fatty acids (n-7) (mitochondrial)	0	2
MAR03245	4.2.1.17	enoyl-CoA hydratase	ENSG00000084754 and ENSG00000113790 and ENSG00000127884	H2O[m] + trans,cis-octadeca-2,11-dienoyl-CoA[m] => (S)-3-hydroxy-11-cis-octadecenoyl-CoA[m]	Beta oxidation of unsaturated fatty acids (n-7) (mitochondrial)	0	2
MAR03246	1.1.1.35; 1.1.1.211	3-hydroxyacyl-CoA dehydrogenase; long-chain-3-hydroxyacyl-CoA dehydrogenase	ENSG00000072506 and ENSG00000084754 and ENSG00000138796	(S)-3-hydroxy-11-cis-octadecenoyl-CoA[m] + NAD+[m] => 3-oxo-11-cis-octadecenoyl-CoA[m] + H+[m] + NADH[m]	Beta oxidation of unsaturated fatty acids (n-7) (mitochondrial)	0	2
MAR03247	1.1.1.211; 2.3.1.16	long-chain-3-hydroxyacyl-CoA dehydrogenase; acetyl-CoA C-acyltransferase	ENSG00000084754 and ENSG00000138029 and ENSG00000167315	3-oxo-11-cis-octadecenoyl-CoA[m] + CoA[m] => acetyl-CoA[m] + palmitoleoyl-CoA[m]	Beta oxidation of unsaturated fatty acids (n-7) (mitochondrial)	0	2
MAR03276	1.3.99.3	acyl-CoA dehydrogenase	ENSG00000087008 or ENSG00000161533	FAD[p] + palmitoleoyl-CoA[p] <=> FADH2[p] + trans,cis-hexadeca-2,9-dienoyl-CoA[p]	Fatty acid oxidation	0	2
MAR03289	1.3.99.3	acyl-CoA dehydrogenase	ENSG00000087008 or ENSG00000161533	(7Z)-tetradecenoyl-CoA[p] + FAD[p] <=> FADH2[p] + trans,cis-myristo-2,7-dienoyl-CoA[p]	Fatty acid oxidation	0	2
MAR03326	1.3.3.6	acyl-CoA oxidase	ENSG00000087008 or ENSG00000161533	hexacosenoyl-CoA[p] + O2[p] => H2O2[p] + trans,cis-2,17-hexacosadienoyl-CoA[p]	Beta oxidation of unsaturated fatty acids (n-9) (peroxisomal)	0	2
MAR03327	4.2.1.17	enoyl-CoA hydratase	ENSG00000084754 and ENSG00000113790 and ENSG00000167969 and ENSG00000198721	H2O[p] + trans,cis-2,17-hexacosadienoyl-CoA[p] => 3(S)-hydroxy-hexacosenoyl-CoA[p]	Beta oxidation of unsaturated fatty acids (n-9) (peroxisomal)	0	2
MAR03328	1.1.1.211; 1.1.1.35	long-chain-3-hydroxyacyl-CoA dehydrogenase; 3-hydroxyacyl-CoA dehydrogenase	ENSG00000060971 and ENSG00000113790 and ENSG00000133835	3(S)-hydroxy-hexacosenoyl-CoA[p] + NAD+[p] => 3-oxo-hexacosenoyl-CoA[p] + H+[p] + NADH[p]	Beta oxidation of unsaturated fatty acids (n-9) (peroxisomal)	0	2
MAR03329	2.3.1.16	acetyl-CoA C-acyltransferase	ENSG00000060971 and ENSG00000167306	3-oxo-hexacosenoyl-CoA[p] + CoA[p] => (15Z)-tetracosenoyl-CoA[p] + acetyl-CoA[p]	Beta oxidation of unsaturated fatty acids (n-9) (peroxisomal)	0	2
MAR03350	1.3.3.6	acyl-CoA oxidase	ENSG00000087008 or ENSG00000161533	5-tetradecenoyl-CoA[p] + O2[p] => H2O2[p] + trans,cis-myristo-2,5-dienoyl-CoA[p]	Beta oxidation of unsaturated fatty acids (n-9) (peroxisomal)	0	2
MAR03351	4.2.1.17	enoyl-CoA hydratase	ENSG00000084754 and ENSG00000113790 and ENSG00000167969 and ENSG00000198721	H2O[p] + trans,cis-myristo-2,5-dienoyl-CoA[p] => cis-(3S)-hydroxytetradec-5-enoyl-CoA[p]	Beta oxidation of unsaturated fatty acids (n-9) (peroxisomal)	0	2
MAR03352	1.1.1.211; 1.1.1.35	long-chain-3-hydroxyacyl-CoA dehydrogenase; 3-hydroxyacyl-CoA dehydrogenase	ENSG00000060971 and ENSG00000113790 and ENSG00000133835	cis-(3S)-hydroxytetradec-5-enoyl-CoA[p] + NAD+[p] => 3-oxomyrist-5-enoyl-CoA[p] + H+[p] + NADH[p]	Beta oxidation of unsaturated fatty acids (n-9) (peroxisomal)	0	2
MAR03353	2.3.1.16	acetyl-CoA C-acyltransferase	ENSG00000060971 and ENSG00000167306	3-oxomyrist-5-enoyl-CoA[p] + CoA[p] => (3Z)-dodecenoyl-CoA[p] + acetyl-CoA[p]	Beta oxidation of unsaturated fatty acids (n-9) (peroxisomal)	0	2
MAR03356	1.3.3.6	acyl-CoA oxidase	ENSG00000087008 or ENSG00000161533	(13Z)-eicosenoyl-CoA[p] + O2[p] => H2O2[p] + trans,cis-2,13-eicosadienoyl-CoA[p]	Beta oxidation of unsaturated fatty acids (n-7) (peroxisomal)	0	2
MAR03357	4.2.1.17	enoyl-CoA hydratase	ENSG00000084754 and ENSG00000113790 and ENSG00000167969 and ENSG00000198721	H2O[p] + trans,cis-2,13-eicosadienoyl-CoA[p] => 3(S)-hydroxy-13-cis-eicosenoyl-CoA[p]	Beta oxidation of unsaturated fatty acids (n-7) (peroxisomal)	0	2
MAR03358	1.1.1.211; 1.1.1.35	long-chain-3-hydroxyacyl-CoA dehydrogenase; 3-hydroxyacyl-CoA dehydrogenase	ENSG00000060971 and ENSG00000113790 and ENSG00000133835	3(S)-hydroxy-13-cis-eicosenoyl-CoA[p] + NAD+[p] => 3-oxo-13-cis-eicosenoyl-CoA[p] + H+[p] + NADH[p]	Beta oxidation of unsaturated fatty acids (n-7) (peroxisomal)	0	2
MAR03359	2.3.1.16	acetyl-CoA C-acyltransferase	ENSG00000060971 and ENSG00000167306	3-oxo-13-cis-eicosenoyl-CoA[p] + CoA[p] => acetyl-CoA[p] + cis-vaccenoyl-CoA[p]	Beta oxidation of unsaturated fatty acids (n-7) (peroxisomal)	0	2
MAR03360	1.3.3.6	acyl-CoA oxidase	ENSG00000087008 or ENSG00000161533	cis-vaccenoyl-CoA[p] + O2[p] => H2O2[p] + trans,cis-octadeca-2,11-dienoyl-CoA[p]	Beta oxidation of unsaturated fatty acids (n-7) (peroxisomal)	0	2
MAR03361	4.2.1.17	enoyl-CoA hydratase	ENSG00000084754 and ENSG00000113790 and ENSG00000167969 and ENSG00000198721	H2O[p] + trans,cis-octadeca-2,11-dienoyl-CoA[p] => (S)-3-hydroxy-11-cis-octadecenoyl-CoA[p]	Beta oxidation of unsaturated fatty acids (n-7) (peroxisomal)	0	2
MAR03362	1.1.1.35; 1.1.1.211	3-hydroxyacyl-CoA dehydrogenase; long-chain-3-hydroxyacyl-CoA dehydrogenase	ENSG00000060971 and ENSG00000113790 and ENSG00000133835	(S)-3-hydroxy-11-cis-octadecenoyl-CoA[p] + NAD+[p] => 3-oxo-11-cis-octadecenoyl-CoA[p] + H+[p] + NADH[p]	Beta oxidation of unsaturated fatty acids (n-7) (peroxisomal)	0	2
MAR03363	2.3.1.16	acetyl-CoA C-acyltransferase	ENSG00000060971 and ENSG00000167306	3-oxo-11-cis-octadecenoyl-CoA[p] + CoA[p] => acetyl-CoA[p] + palmitoleoyl-CoA[p]	Beta oxidation of unsaturated fatty acids (n-7) (peroxisomal)	0	2
MAR03365	4.2.1.17	enoyl-CoA hydratase	ENSG00000084754 and ENSG00000113790 and ENSG00000167969 and ENSG00000198721	H2O[p] + trans,cis-hexadeca-2,9-dienoyl-CoA[p] => (S)-3-hydroxypalmitoleoyl-CoA[p]	Beta oxidation of unsaturated fatty acids (n-9) (peroxisomal)	0	2
MAR03367	1.1.1.35; 1.1.1.211	3-hydroxyacyl-CoA dehydrogenase; long-chain-3-hydroxyacyl-CoA dehydrogenase	ENSG00000060971 and ENSG00000113790 and ENSG00000133835	(S)-3-hydroxypalmitoleoyl-CoA[p] + NAD+[p] => 3-oxopalmitoleoyl-CoA[p] + H+[p] + NADH[p]	Beta oxidation of unsaturated fatty acids (n-9) (peroxisomal)	0	2
MAR03368	2.3.1.16	acetyl-CoA C-acyltransferase	ENSG00000060971 and ENSG00000167306	3-oxopalmitoleoyl-CoA[p] + CoA[p] => (7Z)-tetradecenoyl-CoA[p] + acetyl-CoA[p]	Beta oxidation of unsaturated fatty acids (n-9) (peroxisomal)	0	2
MAR03370	4.2.1.17	enoyl-CoA hydratase	ENSG00000084754 and ENSG00000113790 and ENSG00000167969 and ENSG00000198721	H2O[p] + trans,cis-myristo-2,7-dienoyl-CoA[p] => cis-(3S)-hydroxytetradec-7-enoyl-CoA[p]	Beta oxidation of unsaturated fatty acids (n-9) (peroxisomal)	0	2
MAR03372	1.1.1.211; 1.1.1.35	long-chain-3-hydroxyacyl-CoA dehydrogenase; 3-hydroxyacyl-CoA dehydrogenase	ENSG00000060971 and ENSG00000113790 and ENSG00000133835	cis-(3S)-hydroxytetradec-7-enoyl-CoA[p] + NAD+[p] => 3-oxomyrist-7-enoyl-CoA[p] + H+[p] + NADH[p]	Beta oxidation of unsaturated fatty acids (n-9) (peroxisomal)	0	2
MAR03373	2.3.1.16	acetyl-CoA C-acyltransferase	ENSG00000060971 and ENSG00000167306	3-oxomyrist-7-enoyl-CoA[p] + CoA[p] => (5Z)-dodecenoyl-CoA[p] + acetyl-CoA[p]	Beta oxidation of unsaturated fatty acids (n-9) (peroxisomal)	0	2
MAR03375	5.3.3.8	DELTA3-DELTA2-enoyl-CoA isomerase	ENSG00000084754 and ENSG00000113790 and ENSG00000167969 and ENSG00000198721	(2E)-dodecenoyl-CoA[p] <=> (5Z)-dodecenoyl-CoA[p]	Beta oxidation of unsaturated fatty acids (n-9) (peroxisomal)	0	2
MAR03475	3.1.2.27	choloyl-CoA hydrolase	ENSG00000101473	acetyl-CoA[p] + H2O[p] => acetate[p] + CoA[p] + H+[p]	Acyl-CoA hydrolysis	0	2
MAR03817	1.2.1.3	aldehyde dehydrogenase (NAD+)	ENSG00000111275 or ENSG00000137124 or ENSG00000164904	3alpha,7alpha,12alpha-trihydroxy-5beta-cholestanate[m] + 2 H+[m] + NADH[m] => 3alpha,7alpha,12alpha-trihydroxy-5beta-cholestan-27-al[m] + H2O[m] + NAD+[m]	Bile acid biosynthesis	0	2
MAR03887	1.1.1.184	carbonyl reductase (NADPH)	ENSG00000157326	leukotriene B4[m] + NADP+[m] <=> H+[m] + NADPH[m] + 5-oxo-12-HETE[m]	Arachidonic acid metabolism	0	2
MAR03894	1.1.1.184	carbonyl reductase (NADPH)	ENSG00000157326	5(S)-HETE[m] + NADP+[m] <=> H+[m] + NADPH[m] + 5-oxo-ETE[m]	Arachidonic acid metabolism	0	2
MAR03934	1.13.11.31	arachidonate 12-lipoxygenase	-	O2[m] + 2 5-oxo-ETE[m] => 2 5-oxo-12-HETE[m]	Arachidonic acid metabolism	0	2
MAR03982	1.11.1.6	catalase	ENSG00000121691	2 H2O2[m] => 2 H2O[m] + O2[m]	ROS detoxification	0	2
MAR04105	4.1.1.9	malonyl-CoA decarboxylase	ENSG00000103150	H+[c] + malonyl-CoA[c] => acetyl-CoA[c] + CO2[c]	Propanoate metabolism	0	2
MAR04263	3.6.1.22	NAD+ diphosphatase	ENSG00000112874	H2O[c] + NAD+[c] => AMP[c] + 2 H+[c] + nicotinamide D-ribonucleotide[c]	Nicotinate and nicotinamide metabolism	0	2
MAR04507	3.5.4.12	dCMP deaminase	ENSG00000129187	dCMP[c] + H2O[c] => dUMP[c] + NH3[c]	Nucleotide metabolism	0	2
MAR04533	1.14.18.2	CMP-N-acetylneuraminate monooxygenase	-	CMP-neuNGc[c] + H2O[c] + NAD+[c] => CMP-N-acetylneuraminate[c] + H+[c] + NADH[c] + O2[c]	Amino sugar and nucleotide sugar metabolism	0	2
MAR04633	2.7.1.76	2'-deoxyadenosine kinase	ENSG00000196839	ATP[c] + deoxyadenosine[c] => ADP[c] + dAMP[c] + H+[c]	Nucleotide metabolism	0	2
MAR04727	2.7.7.3	pantetheine-phosphate adenylyltransferase	ENSG00000068120	ATP[c] + H+[c] + phosphopantetheine[c] <=> dephospho-CoA[c] + PPi[c]	Pantothenate and CoA biosynthesis	0	2
MAR04765	-	-	-	bilirubin[c] <=> bilirubin[r]	Transport reactions	0	2
MAR04983	-	-	ENSG00000156222	Na+[s] + thymidine[s] => Na+[c] + thymidine[c]	Transport reactions	0	2
MAR05025	-	-	ENSG00000060971 and ENSG00000113790 and ENSG00000133835 and ENSG00000161533	CoA[p] + decanoyl-CoA[p] + H2O[p] + NAD+[p] + O2[p] => acetyl-CoA[p] + H+[p] + H2O2[p] + NADH[p] + octanoyl-CoA[p]	Fatty acid oxidation	0	2
MAR05169	-	-	-	855 ATP[c] + 21 glycyl-tRNA(gly)[c] + 856 H2O[c] + 21 L-alanyl-tRNA(ala)[c] + 20 L-arginyl-tRNA(arg)[c] + 11 L-asparaginyl-tRNA(asn)[c] + 10 L-aspartyl-tRNA(asp)[c] + 5 L-cysteinyl-tRNA(cys)[c] + 17 L-glutaminyl-tRNA(gln)[c] + 22 L-glutamyl-tRNA(glu)[c] + 6 L-histidyl-tRNA(his)[c] + 10 L-isoleucyl-tRNA(ile)[c] + 31 L-leucyl-tRNA(leu)[c] + 19 L-lysyl-tRNA(lys)[c] + 12 L-methionyl-tRNA(met)[c] + 6 …	Protein assembly	0	2
MAR05203	-	-	-	apoB100[c] => apoB100[r]	Transport reactions	0	2
MAR05211	-	-	-	apoE[c] => apoE[r]	Transport reactions	0	2
MAR05224	-	-	-	STAR[c] => STAR[l]	Transport reactions	0	2
MAR05244	-	-	-	165 2-lysolecithin pool[r] + apoB100[r] + 7 apoE[r] + 500 cholesterol[r] + 1645 cholesterol-ester pool[r] + H+[r] + 2165 PC-LD pool[r] + 185 PE-LD pool[r] + PI pool[r] + 755 SM pool[r] + 10385 TAG-VLDL pool[r] => VLDL[r]	Pool reactions	0	2
MAR05245	-	-	-	VLDL[r] => VLDL[s]	Transport reactions	0	2
MAR05285	-	-	ENSG00000064601 or ENSG00000100448 or ENSG00000100600 or ENSG00000101160 or ENSG00000103811 or ENSG00000109861 or ENSG00000117984 or ENSG00000131400 or ENSG00000135047 or ENSG00000136943 or ENSG00000143387 or ENSG00000163131 or ENSG00000164733 or ENSG00000166340 or ENSG00000172543 or ENSG00000174080 or ENSG00000196188 or ENSG00000256043	284 ATP[l] + 568 H2O[l] + STAR[l] => 284 ADP[l] + 21 alanine[l] + 20 arginine[l] + 11 asparagine[l] + 10 aspartate[l] + 5 cysteine[l] + 22 glutamate[l] + 17 glutamine[l] + 21 glycine[l] + 277 H+[l] + 6 histidine[l] + 10 isoleucine[l] + 31 leucine[l] + 19 lysine[l] + 12 methionine[l] + 6 phenylalanine[l] + 284 Pi[l] + 12 proline[l] + 20 serine[l] + 12 threonine[l] + 5 tryptophan[l] + 4 tyrosine[l]…	Protein degradation	0	2
MAR05294	4.1.-.-	-	ENSG00000125246	citrate[m] => acetate[m] + OAA[m]	Tricarboxylic acid cycle and glyoxylate/dicarboxylate metabolism	0	2
MAR06098	-	-	ENSG00000084453 or ENSG00000101187 or ENSG00000111700 or ENSG00000134538 or ENSG00000139155	HCO3-[c] + triiodothyronine[s] => HCO3-[s] + triiodothyronine[c]	Transport reactions	0	2
MAR06201	-	-	ENSG00000134538	HCO3-[c] + prostaglandin F2alpha[s] + S-glutathionyl-ethacrynic acid[c] <=> HCO3-[s] + prostaglandin F2alpha[c] + S-glutathionyl-ethacrynic acid[s]	Transport reactions	0	2
MAR06325	-	-	ENSG00000120329	histidine[c] + H+[i] => H+[m] + histidine[m]	Transport reactions	0	2
MAR06364	-	-	ENSG00000197506	deoxycytidine[s] + 2 Na+[s] => deoxycytidine[c] + 2 Na+[c]	Transport reactions	0	2
MAR06373	-	-	ENSG00000123643 or ENSG00000180773 or ENSG00000186334 or ENSG00000186335	H+[s] + proline[s] => H+[c] + proline[c]	Transport reactions	0	2
MAR06783	-	-	-	4-hydroxyphenyllactate[c] => 4-coumarate[c] + H2O[c]	Phenylalanine, tyrosine and tryptophan biosynthesis	0	2
MAR06867	-	-	-	glycocholate[s] + Beta-Glucans[s] => Beta Glucan-Glycocholate Complex[s]	Dietary fiber binding	0	2
MAR07025	1.1.1.11	D-arabinitol 4-dehydrogenase	ENSG00000053371 or ENSG00000162482	aflatoxin B1 dialdehyde[c] + 2 H+[c] => 1,2,3,4-tetrahydro-alpha,7-dihydroxy-beta-(hydroxymethyl)-9-methoxy-3,4-dioxocyclopenta[c][1]benzopyran-6-propanal[c]	Xenobiotics metabolism	0	2
MAR07026	1.1.1.11	D-arabinitol 4-dehydrogenase	ENSG00000053371 or ENSG00000162482	1,2,3,4-tetrahydro-alpha,7-dihydroxy-beta-(hydroxymethyl)-9-methoxy-3,4-dioxocyclopenta[c][1]benzopyran-6-propanal[c] + 3 H+[c] => 6-[2,3-dihydroxy-1-(hydroxymethyl)propyl]-1,2-dihydro-7-hydroxy-9-methoxy-cyclopenta[c][1]benzopyran-3,4-dione[c]	Xenobiotics metabolism	0	2
MAR07151	-	-	(ENSG00000103064 and ENSG00000168003) or (ENSG00000155465 and ENSG00000168003)	arginine[c] + H+[s] + leucine[s] => arginine[s] + H+[c] + leucine[c]	Transport reactions	0	2
MAR07163	3.1.11.2	exodeoxyribonuclease III	(ENSG00000113456 and ENSG00000172613) or ENSG00000164053 or ENSG00000183479 or ENSG00000213689	DNA[c] + H2O[c] => 0.3 dAMP[c] + 0.2 dCMP[c] + 0.2 dGMP[c] + 0.3 dTMP[c] + H+[c]	Nucleotide metabolism	0	2
MAR07195	-	-	-	glycocholate[s] + Psyllium[s] => Psillium-Glycocholic Acid Complex[s]	Dietary fiber binding	0	2
MAR07321	3.2.1.113	mannosyl-oligosaccharide 1,2-alpha-mannosidase	ENSG00000111885 or ENSG00000117643 or ENSG00000177239 or ENSG00000198162	(alpha-D-mannosyl)5-beta-D-mannosyl-diacetylchitobiosyl-L-asparagine (protein) (B1)[g] + H2O[g] => (alpha-D-mannosyl)4-beta-D-mannosyl-diacetylchitobiosyl-L-asparagine (protein)[g] + mannose[g]	N-glycan metabolism	0	2
MAR07570	-	-	-	hyaluronate[s] => hyaluronate[l]	Transport reactions	0	2
MAR07571	3.2.1.31	beta-glucuronidase	ENSG00000133116 or ENSG00000169919	H2O[l] + hyaluronate[l] => glucuronate[l] + hyaluronan degradation product 1[l]	Heparan sulfate degradation	0	2
MAR07572	3.2.1.52	beta-N-acetylhexosaminidase	ENSG00000049860 or ENSG00000169660 or ENSG00000213614	H2O[l] + hyaluronan degradation product 1[l] => hyaluronan biosynthesis, precursor 1[l] + N-acetylglucosamine[l]	Heparan sulfate degradation	0	2
MAR07573	-	-	ENSG00000169919	2 H2O[l] + hyaluronan biosynthesis, precursor 1[l] => glucuronate[l] + N-acetylglucosamine[l]	Heparan sulfate degradation	0	2
MAR08081	-	-	ENSG00000112394	L-dopa[c] <=> L-dopa[s]	Transport reactions	0	2
MAR08210	3.2.1.46	galactosylceramidase	ENSG00000054983	D-galactosyl-N-acylsphingosine[l] + H2O[l] => ceramide pool[l] + galactose[l]	Sphingolipid metabolism	0	2
MAR08423	-	-	-	Beta-Glucans[s] <=>	Exchange/demand reactions	0	2
MAR08647	-	-	-	Beta Glucan-Glycocholate Complex[s] <=>	Exchange/demand reactions	0	2
MAR08919	-	-	-	mannose[r] => mannose[c]	Transport reactions	0	2
MAR08954	-	-	-	Psyllium[s] <=>	Exchange/demand reactions	0	2
MAR08955	-	-	-	Psillium-Glycocholic Acid Complex[s] <=>	Exchange/demand reactions	0	2
MAR09122	-	-	-	hyaluronate[s] <=>	Exchange/demand reactions	0	2
MAR09268	-	-	-	20alpha-hydroxy-4-pregnen-3-one[s] <=>	Exchange/demand reactions	0	2
MAR09281	-	-	-	glycocholate[s] <=>	Exchange/demand reactions	0	2
MAR09679	-	-	-	acetate[p] <=> acetate[c]	Transport reactions	0	2
MAR09990	3.1.1.4	phospholipase A2	-	D-Arabitol[s] <=> D-Arabitol[c]	Transport reactions	0	2
MAR09994	3.1.1.4	phospholipase A2	-	Acetyl-Glycine[m] <=> Acetyl-Glycine[c]	Transport reactions	0	2
MAR09995	3.1.1.4	phospholipase A2	-	Acetyl-Glycine[c] <=> Acetyl-Glycine[s]	Transport reactions	0	2
MAR10041	-	-	-	TAG-VLDL pool[c] <=> TAG-VLDL pool[r]	Transport reactions	0	2
MAR10196	-	-	-	Acetyl-Glycine[s] <=>	Exchange/demand reactions	0	2
MAR10357	-	-	-	acetyl-CoA[m] + glycine[m] => CoA[m] + H+[m] + Acetyl-Glycine[m]	Glycine, serine and threonine metabolism	0	2
MAR11632	-	-	-	Sm (D18:1/15:0), Sphingomyelin[c] => Sm (D18:1/15:0), Sphingomyelin[s]	Transport reactions	0	2
MAR11701	3.6.3.1	phospholipid-translocating ATPase	-	Sm (D18:1/15:0), Sphingomyelin[s] => Sm (D18:1/15:0), Sphingomyelin[c]	Transport reactions	0	2
MAR11878	-	-	-	24-hydroxycholesterol[c] => 24-hydroxycholesterol[s]	Transport reactions	0	2
MAR11879	-	-	-	24-hydroxycholesterol[s] <=>	Exchange/demand reactions	0	2
MAR11986	-	-	-	apoB100[c] => apoB100[s]	Transport reactions	0	2
MAR11987	-	-	-	apoB100[s] <=>	Exchange/demand reactions	0	2
MAR11988	-	-	-	apoB100[s] => apoB100[c]	Transport reactions	0	2
MAR11999	-	-	-	apoE[s] <=>	Exchange/demand reactions	0	2
MAR12000	-	-	-	apoE[s] => apoE[c]	Transport reactions	0	2
MAR12691	-	-	-	Nitropyridine metabolite of nifedipine[s] <=>	Exchange/demand reactions	0	2
MAR12700	-	-	-	pravastatin[s] <=>	Exchange/demand reactions	0	2
MAR12705	-	-	-	simvastatin lactone form[s] <=>	Exchange/demand reactions	0	2
MAR12706	-	-	-	simvastatin dihydroxy acid form[s] <=>	Exchange/demand reactions	0	2
MAR12799	-	-	-	Nitropyridine metabolite of nifedipine[c] <=> Nitropyridine metabolite of nifedipine[s]	Drug metabolism	0	2
MAR12840	-	-	-	simvastatin dihydroxy acid form[c] <=> simvastatin dihydroxy acid form[s]	Drug metabolism	0	2
MAR12842	-	-	-	simvastatin-acyl-glucuronide[r] => glucuronate[r] + simvastatin lactone form[r]	Drug metabolism	0	2
MAR12843	2.4.1.17	glucuronosyltransferase	ENSG00000241635 or ENSG00000288702	UDP-glucuronate[r] + simvastatin dihydroxy acid form[r] => UDP[r] + simvastatin-acyl-glucuronide[r]	Drug metabolism	0	2
MAR13012	-	-	-	simvastatin lactone form[c] <=> simvastatin lactone form[r]	Drug metabolism	0	2
MAR13020	-	-	-	simvastatin dihydroxy acid form[c] <=> simvastatin dihydroxy acid form[r]	Drug metabolism	0	2
MAR00281	-	-	ENSG00000165029	ATP[c] + H2O[c] + nonadecylic acid[c] => ADP[c] + H+[c] + nonadecylic acid[s] + Pi[c]	Transport reactions	0	3
MAR00449	1.1.5.3	glycerol-3-phosphate dehydrogenase	ENSG00000115159	FAD[m] + sn-glycerol-3-phosphate[m] => DHAP[m] + FADH2[m]	Acylglycerides metabolism	0	3
MAR00482	1.1.5.3	glycerol-3-phosphate dehydrogenase	ENSG00000115159	FAD[c] + sn-glycerol-3-phosphate[c] => DHAP[c] + FADH2[c]	Glycerophospholipid metabolism	0	3
MAR00483	1.1.5.3	glycerol-3-phosphate dehydrogenase	ENSG00000115159	sn-glycerol-3-phosphate[c] + ubiquinone[m] => DHAP[c] + ubiquinol[m]	Glycerophospholipid metabolism	0	3
MAR00952	4.2.1.74	long-chain-enoyl-CoA hydratase	(ENSG00000060971 and ENSG00000133835 and ENSG00000161533) or (ENSG00000060971 and ENSG00000113790 and ENSG00000161533)	CoA[p] + H2O[p] + NAD+[p] + O2[p] + (7Z,10Z,13Z,16Z)-docosatetraenoyl-CoA[p] => acetyl-CoA[p] + arachidonyl-CoA[p] + H+[p] + H2O2[p] + NADH[p]	Fatty acid oxidation	0	3
MAR01010	1.13.11.31	arachidonate 12-lipoxygenase	ENSG00000108839	14,15-DiHETE[c] <=> 15(S)-HPETE[c]	Arachidonic acid metabolism	0	3
MAR01128	1.14.13.30	leukotriene-B4 20-monooxygenase	ENSG00000171903 or ENSG00000171954 or ENSG00000186115 or ENSG00000186526 or ENSG00000186529	H+[r] + leukotriene B4[r] + NADPH[r] + O2[r] => 20-OH-LTB4[r] + H2O[r] + NADP+[r]	Leukotriene metabolism	0	3
MAR01169	1.1.99.5	glycerol-3-phosphate dehydrogenase	ENSG00000115159	FAD[m] + sn-glycerol-3-phosphate[c] => DHAP[c] + FADH2[m]	Glycolysis / Gluconeogenesis	0	3
MAR02183	1.3.1.38	trans-2-enoyl-CoA reductase (NADPH)	ENSG00000115425 or ENSG00000116353	myristoyl-CoA[m] + NADP+[m] <=> (2E)-tetradecenoyl-CoA[m] + H+[m] + NADPH[m]	Fatty acid oxidation	0	3
MAR02474	-	-	-	L-carnitine[c] + linolenate[r] => L-carnitine[r] + linolenate[c]	Transport reactions	0	3
MAR03129	4.2.1.17	enoyl-CoA hydratase	ENSG00000084754 and ENSG00000113790 and ENSG00000127884	(2E)-tetradecenoyl-CoA[m] + H2O[m] => (S)-3-hydroxytetradecanoyl-CoA[m]	Beta oxidation of even-chain fatty acids (mitochondrial)	0	3
MAR03164	4.2.1.17	enoyl-CoA hydratase	ENSG00000084754 and ENSG00000113790 and ENSG00000127884	crotonyl-CoA[m] + H2O[m] => (S)-3-hydroxybutyryl-CoA[m]	Tryptophan metabolism	0	3
MAR03166	1.1.1.211; 1.1.1.35	long-chain-3-hydroxyacyl-CoA dehydrogenase; 3-hydroxyacyl-CoA dehydrogenase	ENSG00000072506 and ENSG00000084754 and ENSG00000138796	(S)-3-hydroxybutyryl-CoA[m] + NAD+[m] => acetoacetyl-CoA[m] + H+[m] + NADH[m]	Tryptophan metabolism	0	3
MAR04437	4.3.1.3	histidine ammonia-lyase	ENSG00000084110	histidine[c] => H+[c] + NH3[c] + urocanate[c]	Histidine metabolism	0	3
MAR06817	1.6.5.5	NADPH:quinone reductase	ENSG00000116791	dopaminochrome[c] + H+[c] + NADPH[c] <=> leukoaminochrome[c] + NADP+[c]	Phenylalanine, tyrosine and tryptophan biosynthesis	0	3
MAR08111	-	-	-	DHAP[m] => DHAP[c]	Transport reactions	0	3
MAR08833	3.1.4.11	phosphoinositide phospholipase C	ENSG00000182621	H2O[n] + PI pool[n] => H+[n] + inositol-1-phosphate[n] + 1,2-diacylglycerol-LD-PI pool[n]	Inositol phosphate metabolism	0	3
MAR08842	-	-	-	inositol-1-phosphate[c] <=> inositol-1-phosphate[n]	Transport reactions	0	3
MAR10234	-	-	-	14,15-DiHETE[s] <=>	Exchange/demand reactions	0	3
MAR10347	-	-	-	urocanate[s] <=>	Exchange/demand reactions	0	3
MAR10408	-	-	-	urocanate[c] <=> urocanate[s]	Transport reactions	0	3
MAR11580	-	-	-	14,15-DiHETE[s] => 14,15-DiHETE[c]	Transport reactions	0	3
MAR12021	-	-	ENSG00000181019	H+[c] + NADH[c] + 2,3-Dihydro-1H-Indole-5,6-Dione[c] => leukoaminochrome[c] + NAD+[c]	Tyrosine metabolism	0	3
MAR12826	-	-	ENSG00000137491	HCO3-[c] + pravastatin[s] <=> HCO3-[s] + pravastatin[c]	Drug metabolism	0	3
MAR12846	-	-	-	simvastatin lactone form[s] <=> simvastatin lactone form[c]	Drug metabolism	0	3
