# Supplementary material for: Genome-scale metabolic modeling uncovers cell-type specific signatures associated with APOE variants
Source: iScience. 2026 May 7;29(5):115638. doi: 10.1016/j.isci.2026.115638 (PMC13185917; doi:10.1016/j.isci.2026.115638)
Supplement: Table S2. Metabolite-based pathway enrichment analysis of iPSCs, related to Figures 2 and 4 [file mmc4.xlsx]

## Sheet: Table S2
Table S2: Metabolite-based pathway enrichment analysis of iPSCs, Related to Figure 2 and Figure 4
*Each sheet inlude the enrichment terms, source database category, enrichment p-value and false-discovery rate (FDR).
*Sheet names indicate the cell type and the analysis from which the input metabolite list was obtained.
Neuron iMAT: Metabolite enrichment results for neurons using the iMAT-derived input list.
Neuron Reporter Metabolite: Enrichment analysis of reporter metabolites identified in neurons.
Neuron Metabolome: Enrichment analysis of metabolites with significantly altered abundances in neurons.
Astrocyte iMAT: Metabolite enrichment results for astrocytes using the iMAT-derived input list.
Astrocyte Reporter Metabolite: Enrichment analysis of reporter metabolites identified in astrocytes.
Astrocyte Metabolome: Enrichment analysis of metabolites with significantly altered abundances in astrocytes.
Microglia iMAT: Metabolite enrichment results for microglia using the iMAT-derived input list.
Microglia Reporter Metabolite: Enrichment analysis of reporter metabolites identified in microglia.
Microglia Metabolome: Enrichment analysis of metabolites with significantly altered abundances in microglia.

## Sheet: Neuron iMAT
ID Annotation	Annotation	Category	p-value	FDR
hsa00970	Aminoacyl-tRNA biosynthesis	Pathways (KEGG)	1.11919e-40	2.58534e-38
hsa05230	Central carbon metabolism in cancer	Pathways (KEGG)	9.42966e-24	1.08913e-21
hsa04974	Protein digestion and absorption	Pathways (KEGG)	7.82309e-20	6.02378e-18
hsa04978	Mineral absorption	Pathways (KEGG)	1.00613e-16	5.81041e-15
hsa01212	Fatty acid metabolism	Pathways (KEGG)	6.1999e-16	2.86436e-14
hsa00071	Fatty acid degradation	Pathways (KEGG)	2.43462e-15	9.37329e-14
hsa01230	Biosynthesis of amino acids	Pathways (KEGG)	3.36619e-15	1.11084e-13
hsa00062	Fatty acid elongation	Pathways (KEGG)	2.29679e-14	6.63198e-13
hsa01200	Carbon metabolism	Pathways (KEGG)	8.94052e-13	2.29473e-11
hsa00190	Oxidative phosphorylation	Pathways (KEGG)	4.6683e-12	1.07838e-10
hsa00630	Glyoxylate and dicarboxylate metabolism	Pathways (KEGG)	6.24371e-12	1.31118e-10
hsa01240	Biosynthesis of cofactors	Pathways (KEGG)	1.05768e-11	2.03602e-10
hsa00260	Glycine, serine and threonine metabolism	Pathways (KEGG)	4.53808e-11	8.06383e-10
hsa04714	Thermogenesis	Pathways (KEGG)	1.25721e-10	2.07439e-09
hsa04964	Proximal tubule bicarbonate reclamation	Pathways (KEGG)	4.6598e-10	7.17609e-09
hsa02010	ABC transporters	Pathways (KEGG)	7.77009e-10	1.12181e-08
hsa00240	Pyrimidine metabolism	Pathways (KEGG)	1.11365e-09	1.51326e-08
hsa00250	Alanine, aspartate and glutamate metabolism	Pathways (KEGG)	3.08479e-09	3.92467e-08
hsa04976	Bile secretion	Pathways (KEGG)	3.22809e-09	3.92467e-08
hsa04080	Neuroactive ligand-receptor interaction	Pathways (KEGG)	7.36119e-09	8.50217e-08
hsa04977	Vitamin digestion and absorption	Pathways (KEGG)	4.20644e-08	4.49626e-07
hsa01100	Metabolic pathways	Pathways (KEGG)	4.28215e-08	4.49626e-07
hsa01523	Antifolate resistance	Pathways (KEGG)	2.19654e-07	2.20609e-06
hsa05415	Diabetic cardiomyopathy	Pathways (KEGG)	3.55336e-07	3.42011e-06
hsa00120	Primary bile acid biosynthesis	Pathways (KEGG)	6.00774e-07	5.55115e-06
hsa04216	Ferroptosis	Pathways (KEGG)	6.55764e-07	5.82621e-06
hsa04723	Retrograde endocannabinoid signaling	Pathways (KEGG)	7.4551e-07	6.37825e-06
hsa00640	Propanoate metabolism	Pathways (KEGG)	8.00674e-07	6.60556e-06
hsa04066	HIF-1 signaling pathway	Pathways (KEGG)	1.00484e-06	8.0041e-06
hsa04966	Collecting duct acid secretion	Pathways (KEGG)	1.52078e-06	1.171e-05
hsa04922	Glucagon signaling pathway	Pathways (KEGG)	1.85893e-06	1.3852e-05
hsa00561	Glycerolipid metabolism	Pathways (KEGG)	1.96419e-06	1.4179e-05
hsa05012	Parkinson disease	Pathways (KEGG)	2.11886e-06	1.42353e-05
hsa04918	Thyroid hormone synthesis	Pathways (KEGG)	2.11886e-06	1.42353e-05
hsa01040	Biosynthesis of unsaturated fatty acids	Pathways (KEGG)	2.15687e-06	1.42353e-05
hsa04152	AMPK signaling pathway	Pathways (KEGG)	3.3891e-06	2.1159e-05
hsa00430	Taurine and hypotaurine metabolism	Pathways (KEGG)	3.3891e-06	2.1159e-05
hsa05031	Amphetamine addiction	Pathways (KEGG)	4.32076e-06	2.62657e-05
hsa04975	Fat digestion and absorption	Pathways (KEGG)	4.61462e-06	2.73328e-05
hsa00220	Arginine biosynthesis	Pathways (KEGG)	5.26259e-06	3.03915e-05
hsa00280	Valine, leucine and isoleucine degradation	Pathways (KEGG)	6.38032e-06	3.50918e-05
hsa00650	Butanoate metabolism	Pathways (KEGG)	6.38032e-06	3.50918e-05
hsa00270	Cysteine and methionine metabolism	Pathways (KEGG)	6.68443e-06	3.59094e-05
hsa04979	Cholesterol metabolism	Pathways (KEGG)	1.02305e-05	5.25164e-05
hsa04217	Necroptosis	Pathways (KEGG)	1.02305e-05	5.25164e-05
hsa04024	cAMP signaling pathway	Pathways (KEGG)	1.17545e-05	5.9028e-05
hsa05022	Pathways of neurodegeneration - multiple diseases	Pathways (KEGG)	1.60641e-05	7.89534e-05
hsa05030	Cocaine addiction	Pathways (KEGG)	1.84118e-05	8.86067e-05
hsa00230	Purine metabolism	Pathways (KEGG)	1.95363e-05	9.20996e-05
hsa05231	Choline metabolism in cancer	Pathways (KEGG)	2.13176e-05	9.84873e-05
hsa00564	Glycerophospholipid metabolism	Pathways (KEGG)	3.11539e-05	0.000141109
hsa04925	Aldosterone synthesis and secretion	Pathways (KEGG)	3.37725e-05	0.000150028
hsa00040	Pentose and glucuronate interconversions	Pathways (KEGG)	4.63848e-05	0.000202168
hsa04068	FoxO signaling pathway	Pathways (KEGG)	7.4303e-05	0.000317852
hsa04931	Insulin resistance	Pathways (KEGG)	9.73441e-05	0.000395754
hsa00670	One carbon pool by folate	Pathways (KEGG)	9.93668e-05	0.000395754
hsa05110	Vibrio cholerae infection	Pathways (KEGG)	9.93668e-05	0.000395754
hsa04727	GABAergic synapse	Pathways (KEGG)	9.93668e-05	0.000395754
hsa00620	Pyruvate metabolism	Pathways (KEGG)	0.000108884	0.000419204
hsa04742	Taste transduction	Pathways (KEGG)	0.000108884	0.000419204
hsa04971	Gastric acid secretion	Pathways (KEGG)	0.000117777	0.000425102
hsa04923	Regulation of lipolysis in adipocytes	Pathways (KEGG)	0.000117777	0.000425102
hsa05014	Amyotrophic lateral sclerosis	Pathways (KEGG)	0.000117777	0.000425102
hsa04611	Platelet activation	Pathways (KEGG)	0.000117777	0.000425102
hsa04071	Sphingolipid signaling pathway	Pathways (KEGG)	0.000185965	0.000649914
hsa04972	Pancreatic secretion	Pathways (KEGG)	0.000185965	0.000649914
hsa05034	Alcoholism	Pathways (KEGG)	0.000188503	0.000649914
hsa04930	Type II diabetes mellitus	Pathways (KEGG)	0.000211815	0.000709118
hsa00072	Synthesis and degradation of ketone bodies	Pathways (KEGG)	0.000211815	0.000709118
hsa00534	Glycosaminoglycan biosynthesis - heparan sulfate / heparin	Pathways (KEGG)	0.000250016	0.000825052
hsa04917	Prolactin signaling pathway	Pathways (KEGG)	0.000327824	0.00106658
hsa00290	Valine, leucine and isoleucine biosynthesis	Pathways (KEGG)	0.000380249	0.00121997
hsa00770	Pantothenate and CoA biosynthesis	Pathways (KEGG)	0.000396226	0.00125381
hsa04970	Salivary secretion	Pathways (KEGG)	0.000412788	0.00128857
hsa00480	Glutathione metabolism	Pathways (KEGG)	0.000452168	0.00139268
hsa00010	Glycolysis / Gluconeogenesis	Pathways (KEGG)	0.000505251	0.0015357
hsa04911	Insulin secretion	Pathways (KEGG)	0.000533139	0.00155892
hsa04721	Synaptic vesicle cycle	Pathways (KEGG)	0.000533139	0.00155892
hsa04725	Cholinergic synapse	Pathways (KEGG)	0.000533139	0.00155892
hsa00562	Inositol phosphate metabolism	Pathways (KEGG)	0.00055265	0.00159578
hsa00600	Sphingolipid metabolism	Pathways (KEGG)	0.000668258	0.00190577
hsa00920	Sulfur metabolism	Pathways (KEGG)	0.000796037	0.00224249
hsa00310	Lysine degradation	Pathways (KEGG)	0.000926124	0.00256018
hsa00563	Glycosylphosphatidylinositol (GPI)-anchor biosynthesis	Pathways (KEGG)	0.000953141	0.00256018
hsa04150	mTOR signaling pathway	Pathways (KEGG)	0.000953141	0.00256018
hsa04142	Lysosome	Pathways (KEGG)	0.000953141	0.00256018
hsa00020	Citrate cycle (TCA cycle)	Pathways (KEGG)	0.00110005	0.00292083
hsa04750	Inflammatory mediator regulation of TRP channels	Pathways (KEGG)	0.00120817	0.00317145
hsa04730	Long-term depression	Pathways (KEGG)	0.00152756	0.00396479
hsa04070	Phosphatidylinositol signaling system	Pathways (KEGG)	0.00174409	0.0044765
hsa00052	Galactose metabolism	Pathways (KEGG)	0.00195582	0.00496477
hsa05120	Epithelial cell signaling in Helicobacter pylori infection	Pathways (KEGG)	0.0022714	0.00570318
hsa05208	Chemical carcinogenesis - reactive oxygen species	Pathways (KEGG)	0.00262889	0.00652983
hsa00410	beta-Alanine metabolism	Pathways (KEGG)	0.0031947	0.0077923
hsa04924	Renin secretion	Pathways (KEGG)	0.00320462	0.0077923
hsa04072	Phospholipase D signaling pathway	Pathways (KEGG)	0.00361594	0.00861116
hsa04020	Calcium signaling pathway	Pathways (KEGG)	0.00361594	0.00861116
hsa04932	Non-alcoholic fatty liver disease	Pathways (KEGG)	0.00398253	0.00938738
hsa05140	Leishmaniasis	Pathways (KEGG)	0.00433098	0.0101056
hsa04728	Dopaminergic synapse	Pathways (KEGG)	0.00515734	0.0119135
hsa00910	Nitrogen metabolism	Pathways (KEGG)	0.00542543	0.0124087
hsa00760	Nicotinate and nicotinamide metabolism	Pathways (KEGG)	0.0068513	0.0153722
hsa00590	Arachidonic acid metabolism	Pathways (KEGG)	0.00685426	0.0153722
hsa05146	Amoebiasis	Pathways (KEGG)	0.00708418	0.0157351
hsa04920	Adipocytokine signaling pathway	Pathways (KEGG)	0.00722695	0.0157493
hsa05033	Nicotine addiction	Pathways (KEGG)	0.00722695	0.0157493
hsa00053	Ascorbate and aldarate metabolism	Pathways (KEGG)	0.00867963	0.0187383
hsa00350	Tyrosine metabolism	Pathways (KEGG)	0.00920057	0.019679
hsa05131	Shigellosis	Pathways (KEGG)	0.00943259	0.0198084
hsa05417	Lipid and atherosclerosis	Pathways (KEGG)	0.00943259	0.0198084
hsa01210	2-Oxocarboxylic acid metabolism	Pathways (KEGG)	0.00963421	0.0200496
hsa04960	Aldosterone-regulated sodium reabsorption	Pathways (KEGG)	0.0110274	0.0218226
hsa04724	Glutamatergic synapse	Pathways (KEGG)	0.0110274	0.0218226
hsa05032	Morphine addiction	Pathways (KEGG)	0.0110274	0.0218226
hsa04666	Fc gamma R-mediated phagocytosis	Pathways (KEGG)	0.0110274	0.0218226
hsa04740	Olfactory transduction	Pathways (KEGG)	0.0110274	0.0218226
hsa05130	Pathogenic Escherichia coli infection	Pathways (KEGG)	0.0114475	0.0218226
hsa05322	Systemic lupus erythematosus	Pathways (KEGG)	0.0114475	0.0218226
hsa05164	Influenza A	Pathways (KEGG)	0.0114475	0.0218226
hsa04136	Autophagy - other	Pathways (KEGG)	0.0114475	0.0218226
hsa05410	Hypertrophic cardiomyopathy	Pathways (KEGG)	0.0114475	0.0218226
hsa00730	Thiamine metabolism	Pathways (KEGG)	0.0116198	0.0218226
hsa05200	Pathways in cancer	Pathways (KEGG)	0.0116198	0.0218226
hsa04726	Serotonergic synapse	Pathways (KEGG)	0.0149155	0.0277861
hsa04913	Ovarian steroidogenesis	Pathways (KEGG)	0.0153035	0.0282809
hsa04371	Apelin signaling pathway	Pathways (KEGG)	0.0157774	0.0289252
hsa00565	Ether lipid metabolism	Pathways (KEGG)	0.0181681	0.0330458
hsa04928	Parathyroid hormone synthesis, secretion and action	Pathways (KEGG)	0.0215019	0.0381097
hsa04151	PI3K-Akt signaling pathway	Pathways (KEGG)	0.021942	0.0381097
hsa04670	Leukocyte transendothelial migration	Pathways (KEGG)	0.021942	0.0381097
hsa04210	Apoptosis	Pathways (KEGG)	0.021942	0.0381097
hsa04260	Cardiac muscle contraction	Pathways (KEGG)	0.021942	0.0381097
hsa05226	Gastric cancer	Pathways (KEGG)	0.021942	0.0381097
hsa04973	Carbohydrate digestion and absorption	Pathways (KEGG)	0.0249081	0.0429386
hsa04919	Thyroid hormone signaling pathway	Pathways (KEGG)	0.0282091	0.0472195
hsa04664	Fc epsilon RI signaling pathway	Pathways (KEGG)	0.0282091	0.0472195
hsa04122	Sulfur relay system	Pathways (KEGG)	0.0282091	0.0472195
hsa04540	Gap junction	Pathways (KEGG)	0.0282091	0.0472195
hsa04810	Regulation of actin cytoskeleton	Pathways (KEGG)	0.0350557	0.0578418
hsa00532	Glycosaminoglycan biosynthesis - chondroitin sulfate / dermatan sulfate	Pathways (KEGG)	0.0350557	0.0578418
hsa04927	Cortisol synthesis and secretion	Pathways (KEGG)	0.035893	0.0588034
hsa00520	Amino sugar and nucleotide sugar metabolism	Pathways (KEGG)	0.0384496	0.0625484
hsa04934	Cushing syndrome	Pathways (KEGG)	0.0445356	0.0709499
hsa00471	D-Glutamine and D-glutamate metabolism	Pathways (KEGG)	0.0445356	0.0709499
hsa04613	Neutrophil extracellular trap formation	Pathways (KEGG)	0.0445356	0.0709499

## Sheet: Neuron ReporterMetabolite
ID Annotation	Annotation	Category	p-value	FDR
hsa04976	Bile secretion	Pathways (KEGG)	5.49217e-12	6.75537e-10
hsa04919	Thyroid hormone signaling pathway	Pathways (KEGG)	3.06962e-06	0.000187367
hsa04721	Synaptic vesicle cycle	Pathways (KEGG)	4.56992e-06	0.000187367
hsa04080	Neuroactive ligand-receptor interaction	Pathways (KEGG)	1.20194e-05	0.000369597
hsa00190	Oxidative phosphorylation	Pathways (KEGG)	1.63047e-05	0.000401096
hsa01523	Antifolate resistance	Pathways (KEGG)	2.11619e-05	0.000433819
hsa04918	Thyroid hormone synthesis	Pathways (KEGG)	5.16403e-05	0.000907394
hsa04979	Cholesterol metabolism	Pathways (KEGG)	0.000116441	0.00179028
hsa05320	Autoimmune thyroid disease	Pathways (KEGG)	0.000309191	0.00422561
hsa00240	Pyrimidine metabolism	Pathways (KEGG)	0.000480008	0.0059041
hsa04970	Salivary secretion	Pathways (KEGG)	0.000627361	0.00701504
hsa01100	Metabolic pathways	Pathways (KEGG)	0.000926857	0.00916266
hsa01200	Carbon metabolism	Pathways (KEGG)	0.000977769	0.00916266
hsa00350	Tyrosine metabolism	Pathways (KEGG)	0.00111099	0.00916266
hsa00562	Inositol phosphate metabolism	Pathways (KEGG)	0.00126638	0.00916266
hsa04974	Protein digestion and absorption	Pathways (KEGG)	0.00126638	0.00916266
hsa00120	Primary bile acid biosynthesis	Pathways (KEGG)	0.00126638	0.00916266
hsa01240	Biosynthesis of cofactors	Pathways (KEGG)	0.00142345	0.0097269
hsa04714	Thermogenesis	Pathways (KEGG)	0.00156488	0.00983277
hsa00260	Glycine, serine and threonine metabolism	Pathways (KEGG)	0.00159883	0.00983277
hsa00970	Aminoacyl-tRNA biosynthesis	Pathways (KEGG)	0.00185156	0.0108449
hsa04024	cAMP signaling pathway	Pathways (KEGG)	0.00200332	0.0112004
hsa02010	ABC transporters	Pathways (KEGG)	0.00252479	0.0135021
hsa04966	Collecting duct acid secretion	Pathways (KEGG)	0.00279256	0.0143119
hsa04978	Mineral absorption	Pathways (KEGG)	0.00309258	0.0146303
hsa04070	Phosphatidylinositol signaling system	Pathways (KEGG)	0.00309258	0.0146303
hsa00670	One carbon pool by folate	Pathways (KEGG)	0.00356698	0.0156692
hsa04730	Long-term depression	Pathways (KEGG)	0.00356698	0.0156692
hsa05022	Pathways of neurodegeneration - multiple diseases	Pathways (KEGG)	0.00410859	0.0174261
hsa04261	Adrenergic signaling in cardiomyocytes	Pathways (KEGG)	0.00442961	0.0181614
hsa04664	Fc epsilon RI signaling pathway	Pathways (KEGG)	0.00537865	0.0206742
hsa04540	Gap junction	Pathways (KEGG)	0.00537865	0.0206742
hsa05230	Central carbon metabolism in cancer	Pathways (KEGG)	0.00620989	0.0231459
hsa00590	Arachidonic acid metabolism	Pathways (KEGG)	0.0070015	0.0253038
hsa05415	Diabetic cardiomyopathy	Pathways (KEGG)	0.00720028	0.0253038
hsa05146	Amoebiasis	Pathways (KEGG)	0.00752879	0.0257234
hsa04971	Gastric acid secretion	Pathways (KEGG)	0.00872639	0.0272225
hsa05014	Amyotrophic lateral sclerosis	Pathways (KEGG)	0.00872639	0.0272225
hsa04923	Regulation of lipolysis in adipocytes	Pathways (KEGG)	0.00872639	0.0272225
hsa04726	Serotonergic synapse	Pathways (KEGG)	0.00885285	0.0272225
hsa01230	Biosynthesis of amino acids	Pathways (KEGG)	0.00951474	0.0285442
hsa04972	Pancreatic secretion	Pathways (KEGG)	0.0100034	0.0292956
hsa05217	Basal cell carcinoma	Pathways (KEGG)	0.010302	0.0294686
hsa04270	Vascular smooth muscle contraction	Pathways (KEGG)	0.0113581	0.0317511
hsa04964	Proximal tubule bicarbonate reclamation	Pathways (KEGG)	0.0127889	0.0341963
hsa04924	Renin secretion	Pathways (KEGG)	0.0127889	0.0341963
hsa00230	Purine metabolism	Pathways (KEGG)	0.0158045	0.0413607
hsa00140	Steroid hormone biosynthesis	Pathways (KEGG)	0.0181416	0.0464878
hsa00564	Glycerophospholipid metabolism	Pathways (KEGG)	0.0193472	0.0485655
hsa04962	Vasopressin-regulated water reabsorption	Pathways (KEGG)	0.0205003	0.049442
hsa05134	Legionellosis	Pathways (KEGG)	0.0205003	0.049442
hsa04925	Aldosterone synthesis and secretion	Pathways (KEGG)	0.021027	0.049737
hsa04913	Ovarian steroidogenesis	Pathways (KEGG)	0.0247992	0.0575528
hsa05323	Rheumatoid arthritis	Pathways (KEGG)	0.0305959	0.0684236
hsa05164	Influenza A	Pathways (KEGG)	0.0305959	0.0684236
hsa04216	Ferroptosis	Pathways (KEGG)	0.0353179	0.0762124
hsa00750	Vitamin B6 metabolism	Pathways (KEGG)	0.0353179	0.0762124
hsa00730	Thiamine metabolism	Pathways (KEGG)	0.0399312	0.0818449
hsa04150	mTOR signaling pathway	Pathways (KEGG)	0.0405898	0.0818449
hsa04260	Cardiac muscle contraction	Pathways (KEGG)	0.0405898	0.0818449
hsa00515	Mannose type O-glycan biosynthesis	Pathways (KEGG)	0.0405898	0.0818449
hsa04742	Taste transduction	Pathways (KEGG)	0.0423194	0.0839562
hsa04750	Inflammatory mediator regulation of TRP channels	Pathways (KEGG)	0.0497945	0.0970218

## Sheet: Neuron Metabolome
ID Annotation	Annotation	Category	p-value	FDR
hsa04978	Mineral absorption	Pathways (KEGG)	1.63838e-06	6.3897e-05
hsa04974	Protein digestion and absorption	Pathways (KEGG)	1.18937e-05	0.000231927
hsa00970	Aminoacyl-tRNA biosynthesis	Pathways (KEGG)	1.78829e-05	0.000232478
hsa02010	ABC transporters	Pathways (KEGG)	5.00622e-05	0.000488107
hsa05230	Central carbon metabolism in cancer	Pathways (KEGG)	0.000204076	0.0015918
hsa00260	Glycine, serine and threonine metabolism	Pathways (KEGG)	0.000501972	0.00326282
hsa01230	Biosynthesis of amino acids	Pathways (KEGG)	0.000610156	0.00339944
hsa00330	Arginine and proline metabolism	Pathways (KEGG)	0.00184529	0.00899578
hsa00120	Primary bile acid biosynthesis	Pathways (KEGG)	0.0099159	0.0429689
hsa04122	Sulfur relay system	Pathways (KEGG)	0.0355129	0.115417
hsa05231	Choline metabolism in cancer	Pathways (KEGG)	0.0355129	0.115417
hsa04217	Necroptosis	Pathways (KEGG)	0.0323335	0.115417
hsa04721	Synaptic vesicle cycle	Pathways (KEGG)	0.0386825	0.116048
hsa00471	D-Glutamine and D-glutamate metabolism	Pathways (KEGG)	0.0418425	0.116561
hsa04071	Sphingolipid signaling pathway	Pathways (KEGG)	0.0481336	0.125147

## Sheet: Astrocyte iMAT
ID Annotation	Annotation	Category	p-value	FDR
hsa00970	Aminoacyl-tRNA biosynthesis	Pathways (KEGG)	1.17784e-41	2.97994e-39
hsa05230	Central carbon metabolism in cancer	Pathways (KEGG)	1.78074e-26	2.25264e-24
hsa04974	Protein digestion and absorption	Pathways (KEGG)	2.29466e-23	1.93517e-21
hsa04978	Mineral absorption	Pathways (KEGG)	7.55576e-18	4.77902e-16
hsa02010	ABC transporters	Pathways (KEGG)	6.1429e-16	3.10831e-14
hsa01200	Carbon metabolism	Pathways (KEGG)	4.83014e-13	2.03671e-11
hsa04964	Proximal tubule bicarbonate reclamation	Pathways (KEGG)	6.51521e-13	2.35478e-11
hsa04742	Taste transduction	Pathways (KEGG)	1.23868e-12	3.91733e-11
hsa01230	Biosynthesis of amino acids	Pathways (KEGG)	2.81202e-12	7.90489e-11
hsa00230	Purine metabolism	Pathways (KEGG)	4.12629e-12	1.04395e-10
hsa00190	Oxidative phosphorylation	Pathways (KEGG)	7.86396e-12	1.80871e-10
hsa00630	Glyoxylate and dicarboxylate metabolism	Pathways (KEGG)	1.50613e-11	3.17541e-10
hsa01523	Antifolate resistance	Pathways (KEGG)	2.51738e-11	4.89921e-10
hsa04066	HIF-1 signaling pathway	Pathways (KEGG)	9.27964e-11	1.67696e-09
hsa01240	Biosynthesis of cofactors	Pathways (KEGG)	6.40555e-10	1.0804e-08
hsa01100	Metabolic pathways	Pathways (KEGG)	3.14133e-09	4.96722e-08
hsa00071	Fatty acid degradation	Pathways (KEGG)	7.23661e-09	1.01715e-07
hsa00260	Glycine, serine and threonine metabolism	Pathways (KEGG)	7.23661e-09	1.01715e-07
hsa04918	Thyroid hormone synthesis	Pathways (KEGG)	1.67302e-08	2.11637e-07
hsa05012	Parkinson disease	Pathways (KEGG)	1.67302e-08	2.11637e-07
hsa04971	Gastric acid secretion	Pathways (KEGG)	3.14607e-08	3.79027e-07
hsa05022	Pathways of neurodegeneration - multiple diseases	Pathways (KEGG)	3.8446e-08	4.23484e-07
hsa04966	Collecting duct acid secretion	Pathways (KEGG)	3.84985e-08	4.23484e-07
hsa00250	Alanine, aspartate and glutamate metabolism	Pathways (KEGG)	6.38286e-08	6.72859e-07
hsa04972	Pancreatic secretion	Pathways (KEGG)	7.41271e-08	7.21314e-07
hsa04723	Retrograde endocannabinoid signaling	Pathways (KEGG)	7.3093e-08	7.21314e-07
hsa00240	Pyrimidine metabolism	Pathways (KEGG)	9.75426e-08	9.1401e-07
hsa04080	Neuroactive ligand-receptor interaction	Pathways (KEGG)	1.01651e-07	9.18492e-07
hsa04024	cAMP signaling pathway	Pathways (KEGG)	1.66371e-07	1.3578e-06
hsa00670	One carbon pool by folate	Pathways (KEGG)	1.63474e-07	1.3578e-06
hsa04727	GABAergic synapse	Pathways (KEGG)	1.63474e-07	1.3578e-06
hsa00640	Propanoate metabolism	Pathways (KEGG)	2.05394e-07	1.6239e-06
hsa01212	Fatty acid metabolism	Pathways (KEGG)	2.12548e-07	1.62954e-06
hsa04922	Glucagon signaling pathway	Pathways (KEGG)	2.71618e-07	2.02116e-06
hsa04970	Salivary secretion	Pathways (KEGG)	3.19838e-07	2.31197e-06
hsa04925	Aldosterone synthesis and secretion	Pathways (KEGG)	4.27899e-07	3.00718e-06
hsa04611	Platelet activation	Pathways (KEGG)	6.94347e-07	4.74783e-06
hsa00220	Arginine biosynthesis	Pathways (KEGG)	7.13292e-07	4.74903e-06
hsa00062	Fatty acid elongation	Pathways (KEGG)	8.22319e-07	5.33453e-06
hsa04216	Ferroptosis	Pathways (KEGG)	1.01643e-06	6.2721e-06
hsa04070	Phosphatidylinositol signaling system	Pathways (KEGG)	1.01643e-06	6.2721e-06
hsa04911	Insulin secretion	Pathways (KEGG)	3.02251e-06	1.8207e-05
hsa04973	Carbohydrate digestion and absorption	Pathways (KEGG)	4.14602e-06	2.43705e-05
hsa05415	Diabetic cardiomyopathy	Pathways (KEGG)	4.23835e-06	2.43705e-05
hsa04924	Renin secretion	Pathways (KEGG)	4.71492e-06	2.65083e-05
hsa04152	AMPK signaling pathway	Pathways (KEGG)	4.86978e-06	2.67838e-05
hsa04730	Long-term depression	Pathways (KEGG)	5.57954e-06	2.94088e-05
hsa05110	Vibrio cholerae infection	Pathways (KEGG)	5.57954e-06	2.94088e-05
hsa05146	Amoebiasis	Pathways (KEGG)	6.18063e-06	3.19122e-05
hsa00562	Inositol phosphate metabolism	Pathways (KEGG)	6.30829e-06	3.192e-05
hsa04714	Thermogenesis	Pathways (KEGG)	7.54182e-06	3.74133e-05
hsa00270	Cysteine and methionine metabolism	Pathways (KEGG)	1.13932e-05	5.54321e-05
hsa05014	Amyotrophic lateral sclerosis	Pathways (KEGG)	1.16669e-05	5.5693e-05
hsa04022	cGMP-PKG signaling pathway	Pathways (KEGG)	1.31775e-05	6.06167e-05
hsa04976	Bile secretion	Pathways (KEGG)	1.29513e-05	6.06167e-05
hsa00563	Glycosylphosphatidylinositol (GPI)-anchor biosynthesis	Pathways (KEGG)	1.86299e-05	8.41671e-05
hsa04071	Sphingolipid signaling pathway	Pathways (KEGG)	2.06477e-05	9.16468e-05
hsa05033	Nicotine addiction	Pathways (KEGG)	2.2807e-05	9.94857e-05
hsa00620	Pyruvate metabolism	Pathways (KEGG)	2.35606e-05	0.000101031
hsa04977	Vitamin digestion and absorption	Pathways (KEGG)	2.71007e-05	0.000109992
hsa04664	Fc epsilon RI signaling pathway	Pathways (KEGG)	2.73892e-05	0.000109992
hsa04919	Thyroid hormone signaling pathway	Pathways (KEGG)	2.73892e-05	0.000109992
hsa04020	Calcium signaling pathway	Pathways (KEGG)	2.73892e-05	0.000109992
hsa00920	Sulfur metabolism	Pathways (KEGG)	3.18579e-05	0.000125938
hsa00430	Taurine and hypotaurine metabolism	Pathways (KEGG)	4.63058e-05	0.000180236
hsa00564	Glycerophospholipid metabolism	Pathways (KEGG)	4.93497e-05	0.000189174
hsa04725	Cholinergic synapse	Pathways (KEGG)	5.17559e-05	0.000192563
hsa04721	Synaptic vesicle cycle	Pathways (KEGG)	5.17559e-05	0.000192563
hsa04726	Serotonergic synapse	Pathways (KEGG)	5.78845e-05	0.000195264
hsa05143	African trypanosomiasis	Pathways (KEGG)	5.75373e-05	0.000195264
hsa00650	Butanoate metabolism	Pathways (KEGG)	5.78845e-05	0.000195264
hsa05032	Morphine addiction	Pathways (KEGG)	5.75373e-05	0.000195264
hsa04740	Olfactory transduction	Pathways (KEGG)	5.75373e-05	0.000195264
hsa04724	Glutamatergic synapse	Pathways (KEGG)	5.75373e-05	0.000195264
hsa04744	Phototransduction	Pathways (KEGG)	5.75373e-05	0.000195264
hsa00290	Valine, leucine and isoleucine biosynthesis	Pathways (KEGG)	6.69799e-05	0.000222972
hsa01040	Biosynthesis of unsaturated fatty acids	Pathways (KEGG)	7.12515e-05	0.000234112
hsa04068	FoxO signaling pathway	Pathways (KEGG)	8.82943e-05	0.000282765
hsa05120	Epithelial cell signaling in Helicobacter pylori infection	Pathways (KEGG)	8.82943e-05	0.000282765
hsa04371	Apelin signaling pathway	Pathways (KEGG)	0.000122484	0.000382575
hsa05031	Amphetamine addiction	Pathways (KEGG)	0.000122484	0.000382575
hsa04931	Insulin resistance	Pathways (KEGG)	0.000128388	0.000396123
hsa00330	Arginine and proline metabolism	Pathways (KEGG)	0.000134071	0.000408675
hsa05417	Lipid and atherosclerosis	Pathways (KEGG)	0.000150186	0.000452345
hsa00410	beta-Alanine metabolism	Pathways (KEGG)	0.000152397	0.000453605
hsa00020	Citrate cycle (TCA cycle)	Pathways (KEGG)	0.00018648	0.000548599
hsa04217	Necroptosis	Pathways (KEGG)	0.000231791	0.000658912
hsa04928	Parathyroid hormone synthesis, secretion and action	Pathways (KEGG)	0.000231791	0.000658912
hsa05034	Alcoholism	Pathways (KEGG)	0.000231791	0.000658912
hsa05016	Huntington disease	Pathways (KEGG)	0.000251106	0.000690541
hsa04140	Autophagy - animal	Pathways (KEGG)	0.000251106	0.000690541
hsa04930	Type II diabetes mellitus	Pathways (KEGG)	0.000251106	0.000690541
hsa04380	Osteoclast differentiation	Pathways (KEGG)	0.00028499	0.000751068
hsa05410	Hypertrophic cardiomyopathy	Pathways (KEGG)	0.00028499	0.000751068
hsa00534	Glycosaminoglycan biosynthesis - heparan sulfate / heparin	Pathways (KEGG)	0.00028499	0.000751068
hsa03013	RNA transport	Pathways (KEGG)	0.00028499	0.000751068
hsa04072	Phospholipase D signaling pathway	Pathways (KEGG)	0.000402126	0.00103814
hsa05231	Choline metabolism in cancer	Pathways (KEGG)	0.000402126	0.00103814
hsa00770	Pantothenate and CoA biosynthesis	Pathways (KEGG)	0.00053218	0.00136002
hsa05017	Spinocerebellar ataxia	Pathways (KEGG)	0.000555504	0.00137787
hsa04014	Ras signaling pathway	Pathways (KEGG)	0.000555504	0.00137787
hsa04720	Long-term potentiation	Pathways (KEGG)	0.000555504	0.00137787
hsa00480	Glutathione metabolism	Pathways (KEGG)	0.000623085	0.00153049
hsa04921	Oxytocin signaling pathway	Pathways (KEGG)	0.000652391	0.00157195
hsa04728	Dopaminergic synapse	Pathways (KEGG)	0.000652391	0.00157195
hsa00760	Nicotinate and nicotinamide metabolism	Pathways (KEGG)	0.000747534	0.00178421
hsa00120	Primary bile acid biosynthesis	Pathways (KEGG)	0.000779198	0.0018424
hsa00910	Nitrogen metabolism	Pathways (KEGG)	0.00102335	0.0023973
hsa04260	Cardiac muscle contraction	Pathways (KEGG)	0.00108407	0.00242717
hsa04150	mTOR signaling pathway	Pathways (KEGG)	0.00108407	0.00242717
hsa04142	Lysosome	Pathways (KEGG)	0.00108407	0.00242717
hsa04659	Th17 cell differentiation	Pathways (KEGG)	0.00108407	0.00242717
hsa04666	Fc gamma R-mediated phagocytosis	Pathways (KEGG)	0.00105347	0.00242717
hsa00310	Lysine degradation	Pathways (KEGG)	0.00129564	0.00287542
hsa04923	Regulation of lipolysis in adipocytes	Pathways (KEGG)	0.00147737	0.0032502
hsa04929	GnRH secretion	Pathways (KEGG)	0.00179826	0.00392207
hsa04015	Rap1 signaling pathway	Pathways (KEGG)	0.00257774	0.0054804
hsa05167	Kaposi sarcoma-associated herpesvirus infection	Pathways (KEGG)	0.00257774	0.0054804
hsa05020	Prion disease	Pathways (KEGG)	0.00257774	0.0054804
hsa04261	Adrenergic signaling in cardiomyocytes	Pathways (KEGG)	0.00284257	0.00599309
hsa04270	Vascular smooth muscle contraction	Pathways (KEGG)	0.00288873	0.00604007
hsa05200	Pathways in cancer	Pathways (KEGG)	0.00337242	0.00693676
hsa00010	Glycolysis / Gluconeogenesis	Pathways (KEGG)	0.00337242	0.00693676
hsa04917	Prolactin signaling pathway	Pathways (KEGG)	0.00423712	0.00857592
hsa04122	Sulfur relay system	Pathways (KEGG)	0.00423712	0.00857592
hsa05412	Arrhythmogenic right ventricular cardiomyopathy	Pathways (KEGG)	0.00434508	0.00872465
hsa00350	Tyrosine metabolism	Pathways (KEGG)	0.00460454	0.00917282
hsa05223	Non-small cell lung cancer	Pathways (KEGG)	0.00490437	0.00925974
hsa05140	Leishmaniasis	Pathways (KEGG)	0.00490437	0.00925974
hsa04621	NOD-like receptor signaling pathway	Pathways (KEGG)	0.00490437	0.00925974
hsa04916	Melanogenesis	Pathways (KEGG)	0.00490437	0.00925974
hsa04912	GnRH signaling pathway	Pathways (KEGG)	0.00490437	0.00925974
hsa00600	Sphingolipid metabolism	Pathways (KEGG)	0.0047725	0.00925974
hsa05142	Chagas disease	Pathways (KEGG)	0.00490437	0.00925974
hsa00280	Valine, leucine and isoleucine degradation	Pathways (KEGG)	0.00536888	0.0100617
hsa04927	Cortisol synthesis and secretion	Pathways (KEGG)	0.00602948	0.0112166
hsa05030	Cocaine addiction	Pathways (KEGG)	0.00816601	0.014933
hsa04975	Fat digestion and absorption	Pathways (KEGG)	0.0082633	0.014933
hsa04934	Cushing syndrome	Pathways (KEGG)	0.0082633	0.014933
hsa04613	Neutrophil extracellular trap formation	Pathways (KEGG)	0.0082633	0.014933
hsa00590	Arachidonic acid metabolism	Pathways (KEGG)	0.00941381	0.0168148
hsa00052	Galactose metabolism	Pathways (KEGG)	0.00943753	0.0168148
hsa05225	Hepatocellular carcinoma	Pathways (KEGG)	0.0109777	0.0192872
hsa05131	Shigellosis	Pathways (KEGG)	0.0109777	0.0192872
hsa05208	Chemical carcinogenesis - reactive oxygen species	Pathways (KEGG)	0.011398	0.0198875
hsa04211	Longevity regulating pathway	Pathways (KEGG)	0.0124335	0.0200873
hsa04136	Autophagy - other	Pathways (KEGG)	0.0124653	0.0200873
hsa04961	Endocrine and other factor-regulated calcium reabsorption	Pathways (KEGG)	0.0124335	0.0200873
hsa04658	Th1 and Th2 cell differentiation	Pathways (KEGG)	0.0124653	0.0200873
hsa04064	NF-kappa B signaling pathway	Pathways (KEGG)	0.0124653	0.0200873
hsa05211	Renal cell carcinoma	Pathways (KEGG)	0.0124653	0.0200873
hsa05322	Systemic lupus erythematosus	Pathways (KEGG)	0.0124653	0.0200873
hsa05414	Dilated cardiomyopathy	Pathways (KEGG)	0.0124653	0.0200873
hsa04940	Type I diabetes mellitus	Pathways (KEGG)	0.0124653	0.0200873
hsa05169	Epstein-Barr virus infection	Pathways (KEGG)	0.0124653	0.0200873
hsa05164	Influenza A	Pathways (KEGG)	0.0124653	0.0200873
hsa04915	Estrogen signaling pathway	Pathways (KEGG)	0.0124335	0.0200873
hsa01210	2-Oxocarboxylic acid metabolism	Pathways (KEGG)	0.0142615	0.0226928
hsa00730	Thiamine metabolism	Pathways (KEGG)	0.0142151	0.0226928
hsa04933	AGE-RAGE signaling pathway in diabetic complications	Pathways (KEGG)	0.0177512	0.0277225
hsa04713	Circadian entrainment	Pathways (KEGG)	0.0177512	0.0277225
hsa05152	Tuberculosis	Pathways (KEGG)	0.0177512	0.0277225
hsa05010	Alzheimer disease	Pathways (KEGG)	0.0179794	0.0279067
hsa04913	Ovarian steroidogenesis	Pathways (KEGG)	0.0182026	0.0280808
hsa04660	T cell receptor signaling pathway	Pathways (KEGG)	0.0238465	0.0346733
hsa05214	Glioma	Pathways (KEGG)	0.0238465	0.0346733
hsa04935	Growth hormone synthesis, secretion and action	Pathways (KEGG)	0.0238465	0.0346733
hsa04650	Natural killer cell mediated cytotoxicity	Pathways (KEGG)	0.0238465	0.0346733
hsa04114	Oocyte meiosis	Pathways (KEGG)	0.0238465	0.0346733
hsa04012	ErbB signaling pathway	Pathways (KEGG)	0.0238465	0.0346733
hsa05235	PD-L1 expression and PD-1 checkpoint pathway in cancer	Pathways (KEGG)	0.0238465	0.0346733
hsa04670	Leukocyte transendothelial migration	Pathways (KEGG)	0.0238465	0.0346733
hsa04662	B cell receptor signaling pathway	Pathways (KEGG)	0.0238465	0.0346733
hsa04210	Apoptosis	Pathways (KEGG)	0.0238465	0.0346733
hsa04979	Cholesterol metabolism	Pathways (KEGG)	0.0241406	0.0347021
hsa05133	Pertussis	Pathways (KEGG)	0.0241406	0.0347021
hsa04750	Inflammatory mediator regulation of TRP channels	Pathways (KEGG)	0.0251324	0.0359237
hsa00900	Terpenoid backbone biosynthesis	Pathways (KEGG)	0.0264212	0.0375538
hsa00472	D-Arginine and D-ornithine metabolism	Pathways (KEGG)	0.0316044	0.0441763
hsa04625	C-type lectin receptor signaling pathway	Pathways (KEGG)	0.0316044	0.0441763
hsa04540	Gap junction	Pathways (KEGG)	0.0316044	0.0441763
hsa04722	Neurotrophin signaling pathway	Pathways (KEGG)	0.0380256	0.0506341
hsa05170	Human immunodeficiency virus 1 infection	Pathways (KEGG)	0.0380256	0.0506341
hsa00532	Glycosaminoglycan biosynthesis - chondroitin sulfate / dermatan sulfate	Pathways (KEGG)	0.0380256	0.0506341
hsa05135	Yersinia infection	Pathways (KEGG)	0.0380256	0.0506341
hsa04062	Chemokine signaling pathway	Pathways (KEGG)	0.0380256	0.0506341
hsa04218	Cellular senescence	Pathways (KEGG)	0.0380256	0.0506341
hsa05166	Human T-cell leukemia virus 1 infection	Pathways (KEGG)	0.0380256	0.0506341
hsa05310	Asthma	Pathways (KEGG)	0.0380256	0.0506341
hsa04010	MAPK signaling pathway	Pathways (KEGG)	0.0380256	0.0506341
hsa00360	Phenylalanine metabolism	Pathways (KEGG)	0.0417861	0.0553502
hsa00471	D-Glutamine and D-glutamate metabolism	Pathways (KEGG)	0.0496892	0.0654758

## Sheet: Astrocyte ReporterMetabolite
ID Annotation	Annotation	Category	p-value	FDR
hsa01212	Fatty acid metabolism	Pathways (KEGG)	2.53761e-13	1.20799e-11
hsa00062	Fatty acid elongation	Pathways (KEGG)	3.30956e-13	1.20799e-11
hsa00071	Fatty acid degradation	Pathways (KEGG)	3.79242e-12	9.22821e-11
hsa00230	Purine metabolism	Pathways (KEGG)	0.000117436	0.00214322
hsa00534	Glycosaminoglycan biosynthesis - heparan sulfate / heparin	Pathways (KEGG)	0.000206168	0.00301006
hsa00532	Glycosaminoglycan biosynthesis - chondroitin sulfate / dermatan sulfate	Pathways (KEGG)	0.000679955	0.00827279
hsa05143	African trypanosomiasis	Pathways (KEGG)	0.00187377	0.0195407
hsa00920	Sulfur metabolism	Pathways (KEGG)	0.00252288	0.0230213
hsa04611	Platelet activation	Pathways (KEGG)	0.0058991	0.0478482
hsa05012	Parkinson disease	Pathways (KEGG)	0.013119	0.0957687
hsa05212	Pancreatic cancer	Pathways (KEGG)	0.0167888	0.111417
hsa04024	cAMP signaling pathway	Pathways (KEGG)	0.0183506	0.111633
hsa04070	Phosphatidylinositol signaling system	Pathways (KEGG)	0.0243177	0.136553
hsa05022	Pathways of neurodegeneration - multiple diseases	Pathways (KEGG)	0.0292442	0.152488
hsa04142	Lysosome	Pathways (KEGG)	0.0333034	0.162077
hsa05310	Asthma	Pathways (KEGG)	0.0414593	0.16814
hsa00561	Glycerolipid metabolism	Pathways (KEGG)	0.0401673	0.16814
hsa04068	FoxO signaling pathway	Pathways (KEGG)	0.0414593	0.16814
hsa04912	GnRH signaling pathway	Pathways (KEGG)	0.0495482	0.180488
hsa04726	Serotonergic synapse	Pathways (KEGG)	0.0481782	0.180488

## Sheet: Astrocyte Metabolome
ID Annotation	Annotation	Category	p-value	FDR
hsa00472	D-Arginine and D-ornithine metabolism	Pathways (KEGG)	2.76232e-06	8.83941e-05
hsa00480	Glutathione metabolism	Pathways (KEGG)	0.000135312	0.00216498
hsa05231	Choline metabolism in cancer	Pathways (KEGG)	0.000392528	0.00418697
hsa00330	Arginine and proline metabolism	Pathways (KEGG)	0.00114507	0.00916052
hsa00120	Primary bile acid biosynthesis	Pathways (KEGG)	0.00729312	0.046676
hsa00100	Steroid biosynthesis	Pathways (KEGG)	0.0109623	0.0501136
hsa00564	Glycerophospholipid metabolism	Pathways (KEGG)	0.0102449	0.0501136
hsa04722	Neurotrophin signaling pathway	Pathways (KEGG)	0.013976	0.0559041
hsa05140	Leishmaniasis	Pathways (KEGG)	0.0167496	0.0595543
hsa04920	Adipocytokine signaling pathway	Pathways (KEGG)	0.0195161	0.0624516
hsa04217	Necroptosis	Pathways (KEGG)	0.0277728	0.0683638
hsa04979	Cholesterol metabolism	Pathways (KEGG)	0.0277728	0.0683638
hsa04933	AGE-RAGE signaling pathway in diabetic complications	Pathways (KEGG)	0.0250277	0.0683638
hsa04071	Sphingolipid signaling pathway	Pathways (KEGG)	0.0413924	0.0946111

## Sheet: Microglia iMAT
ID Annotation	Annotation	Category	p-value	FDR
hsa05230	Central carbon metabolism in cancer	Pathways (KEGG)	1.15087e-25	2.81964e-23
hsa01100	Metabolic pathways	Pathways (KEGG)	6.71075e-22	8.22067e-20
hsa04974	Protein digestion and absorption	Pathways (KEGG)	5.27108e-19	4.30471e-17
hsa01240	Biosynthesis of cofactors	Pathways (KEGG)	8.69391e-17	5.32502e-15
hsa00630	Glyoxylate and dicarboxylate metabolism	Pathways (KEGG)	1.19997e-16	5.87986e-15
hsa01230	Biosynthesis of amino acids	Pathways (KEGG)	8.49607e-16	3.46923e-14
hsa04922	Glucagon signaling pathway	Pathways (KEGG)	9.20064e-15	2.8177e-13
hsa01200	Carbon metabolism	Pathways (KEGG)	8.81148e-15	2.8177e-13
hsa00190	Oxidative phosphorylation	Pathways (KEGG)	1.05572e-14	2.87391e-13
hsa04978	Mineral absorption	Pathways (KEGG)	1.01698e-13	2.4916e-12
hsa00260	Glycine, serine and threonine metabolism	Pathways (KEGG)	1.91399e-13	4.26297e-12
hsa00250	Alanine, aspartate and glutamate metabolism	Pathways (KEGG)	1.11561e-12	2.2777e-11
hsa04964	Proximal tubule bicarbonate reclamation	Pathways (KEGG)	2.07984e-12	3.9197e-11
hsa04971	Gastric acid secretion	Pathways (KEGG)	2.63352e-12	4.60866e-11
hsa04024	cAMP signaling pathway	Pathways (KEGG)	2.8966e-12	4.73112e-11
hsa04742	Taste transduction	Pathways (KEGG)	1.38947e-11	2.12763e-10
hsa04080	Neuroactive ligand-receptor interaction	Pathways (KEGG)	5.80212e-11	8.36188e-10
hsa04918	Thyroid hormone synthesis	Pathways (KEGG)	8.14862e-11	1.05074e-09
hsa04970	Salivary secretion	Pathways (KEGG)	7.75269e-11	1.05074e-09
hsa04925	Aldosterone synthesis and secretion	Pathways (KEGG)	1.70845e-10	2.09285e-09
hsa04714	Thermogenesis	Pathways (KEGG)	3.40435e-10	3.7912e-09
hsa02010	ABC transporters	Pathways (KEGG)	3.40194e-10	3.7912e-09
hsa04972	Pancreatic secretion	Pathways (KEGG)	3.84399e-10	4.09468e-09
hsa04727	GABAergic synapse	Pathways (KEGG)	5.21626e-10	5.32493e-09
hsa04911	Insulin secretion	Pathways (KEGG)	6.00819e-10	5.88802e-09
hsa00010	Glycolysis / Gluconeogenesis	Pathways (KEGG)	1.88618e-09	1.77736e-08
hsa04924	Renin secretion	Pathways (KEGG)	2.26249e-09	1.97968e-08
hsa01523	Antifolate resistance	Pathways (KEGG)	2.26249e-09	1.97968e-08
hsa00430	Taurine and hypotaurine metabolism	Pathways (KEGG)	3.47629e-09	2.93687e-08
hsa04976	Bile secretion	Pathways (KEGG)	3.90845e-09	3.1919e-08
hsa00970	Aminoacyl-tRNA biosynthesis	Pathways (KEGG)	5.11293e-09	3.91458e-08
hsa04977	Vitamin digestion and absorption	Pathways (KEGG)	4.98691e-09	3.91458e-08
hsa04966	Collecting duct acid secretion	Pathways (KEGG)	8.91066e-09	6.42092e-08
hsa04740	Olfactory transduction	Pathways (KEGG)	8.91066e-09	6.42092e-08
hsa04216	Ferroptosis	Pathways (KEGG)	9.79022e-09	6.85315e-08
hsa04066	HIF-1 signaling pathway	Pathways (KEGG)	1.18527e-08	8.06644e-08
hsa04721	Synaptic vesicle cycle	Pathways (KEGG)	2.49061e-08	1.60579e-07
hsa04725	Cholinergic synapse	Pathways (KEGG)	2.49061e-08	1.60579e-07
hsa00240	Pyrimidine metabolism	Pathways (KEGG)	2.58645e-08	1.62482e-07
hsa05012	Parkinson disease	Pathways (KEGG)	3.3897e-08	2.07619e-07
hsa05022	Pathways of neurodegeneration - multiple diseases	Pathways (KEGG)	3.68735e-08	2.20342e-07
hsa05110	Vibrio cholerae infection	Pathways (KEGG)	3.82723e-08	2.23255e-07
hsa05415	Diabetic cardiomyopathy	Pathways (KEGG)	5.05158e-08	2.87823e-07
hsa00230	Purine metabolism	Pathways (KEGG)	7.94289e-08	4.42275e-07
hsa00220	Arginine biosynthesis	Pathways (KEGG)	9.99373e-08	5.44103e-07
hsa04022	cGMP-PKG signaling pathway	Pathways (KEGG)	1.21769e-07	6.48552e-07
hsa04723	Retrograde endocannabinoid signaling	Pathways (KEGG)	1.80938e-07	9.43188e-07
hsa04917	Prolactin signaling pathway	Pathways (KEGG)	3.19635e-07	1.63147e-06
hsa05032	Morphine addiction	Pathways (KEGG)	5.70205e-07	2.794e-06
hsa04724	Glutamatergic synapse	Pathways (KEGG)	5.70205e-07	2.794e-06
hsa00062	Fatty acid elongation	Pathways (KEGG)	6.21166e-07	2.98403e-06
hsa00270	Cysteine and methionine metabolism	Pathways (KEGG)	8.3539e-07	3.90666e-06
hsa04152	AMPK signaling pathway	Pathways (KEGG)	8.45115e-07	3.90666e-06
hsa05146	Amoebiasis	Pathways (KEGG)	1.51448e-06	6.87126e-06
hsa05031	Amphetamine addiction	Pathways (KEGG)	1.63407e-06	7.27904e-06
hsa00330	Arginine and proline metabolism	Pathways (KEGG)	2.41609e-06	1.05704e-05
hsa00620	Pyruvate metabolism	Pathways (KEGG)	3.66951e-06	1.57725e-05
hsa05034	Alcoholism	Pathways (KEGG)	3.90252e-06	1.64848e-05
hsa00020	Citrate cycle (TCA cycle)	Pathways (KEGG)	4.3509e-06	1.80673e-05
hsa00564	Glycerophospholipid metabolism	Pathways (KEGG)	5.18527e-06	2.11732e-05
hsa00640	Propanoate metabolism	Pathways (KEGG)	5.27598e-06	2.11904e-05
hsa05208	Chemical carcinogenesis - reactive oxygen species	Pathways (KEGG)	6.40188e-06	2.52978e-05
hsa00280	Valine, leucine and isoleucine degradation	Pathways (KEGG)	8.09509e-06	2.99923e-05
hsa05033	Nicotine addiction	Pathways (KEGG)	8.16271e-06	2.99923e-05
hsa05030	Cocaine addiction	Pathways (KEGG)	8.16271e-06	2.99923e-05
hsa04919	Thyroid hormone signaling pathway	Pathways (KEGG)	8.20199e-06	2.99923e-05
hsa04540	Gap junction	Pathways (KEGG)	8.20199e-06	2.99923e-05
hsa04750	Inflammatory mediator regulation of TRP channels	Pathways (KEGG)	9.05286e-06	3.26169e-05
hsa04728	Dopaminergic synapse	Pathways (KEGG)	1.56717e-05	5.4851e-05
hsa04921	Oxytocin signaling pathway	Pathways (KEGG)	1.56717e-05	5.4851e-05
hsa04915	Estrogen signaling pathway	Pathways (KEGG)	2.08169e-05	6.80018e-05
hsa00561	Glycerolipid metabolism	Pathways (KEGG)	2.02129e-05	6.80018e-05
hsa00480	Glutathione metabolism	Pathways (KEGG)	2.02129e-05	6.80018e-05
hsa04744	Phototransduction	Pathways (KEGG)	2.08169e-05	6.80018e-05
hsa04961	Endocrine and other factor-regulated calcium reabsorption	Pathways (KEGG)	2.08169e-05	6.80018e-05
hsa04068	FoxO signaling pathway	Pathways (KEGG)	3.86054e-05	0.000124452
hsa04611	Platelet activation	Pathways (KEGG)	4.64928e-05	0.000138911
hsa04929	GnRH secretion	Pathways (KEGG)	4.47954e-05	0.000138911
hsa04713	Circadian entrainment	Pathways (KEGG)	4.47954e-05	0.000138911
hsa04923	Regulation of lipolysis in adipocytes	Pathways (KEGG)	4.64928e-05	0.000138911
hsa04730	Long-term depression	Pathways (KEGG)	4.47954e-05	0.000138911
hsa05014	Amyotrophic lateral sclerosis	Pathways (KEGG)	4.64928e-05	0.000138911
hsa00071	Fatty acid degradation	Pathways (KEGG)	4.82129e-05	0.000142315
hsa00650	Butanoate metabolism	Pathways (KEGG)	5.20285e-05	0.000149964
hsa04726	Serotonergic synapse	Pathways (KEGG)	5.20285e-05	0.000149964
hsa04261	Adrenergic signaling in cardiomyocytes	Pathways (KEGG)	8.56883e-05	0.000241306
hsa04928	Parathyroid hormone synthesis, secretion and action	Pathways (KEGG)	8.56883e-05	0.000241306
hsa05016	Huntington disease	Pathways (KEGG)	0.000110939	0.000298681
hsa05140	Leishmaniasis	Pathways (KEGG)	0.000110939	0.000298681
hsa04930	Type II diabetes mellitus	Pathways (KEGG)	0.000110939	0.000298681
hsa04621	NOD-like receptor signaling pathway	Pathways (KEGG)	0.000110939	0.000298681
hsa04020	Calcium signaling pathway	Pathways (KEGG)	0.00015026	0.000395847
hsa04664	Fc epsilon RI signaling pathway	Pathways (KEGG)	0.00015026	0.000395847
hsa05200	Pathways in cancer	Pathways (KEGG)	0.000162805	0.000424333
hsa04913	Ovarian steroidogenesis	Pathways (KEGG)	0.000183522	0.000473293
hsa01212	Fatty acid metabolism	Pathways (KEGG)	0.00022629	0.00057751
hsa04720	Long-term potentiation	Pathways (KEGG)	0.000247973	0.000607535
hsa05017	Spinocerebellar ataxia	Pathways (KEGG)	0.000247973	0.000607535
hsa04927	Cortisol synthesis and secretion	Pathways (KEGG)	0.000246395	0.000607535
hsa04014	Ras signaling pathway	Pathways (KEGG)	0.000247973	0.000607535
hsa00910	Nitrogen metabolism	Pathways (KEGG)	0.000334641	0.000803795
hsa04931	Insulin resistance	Pathways (KEGG)	0.000334641	0.000803795
hsa04934	Cushing syndrome	Pathways (KEGG)	0.000383013	0.00090229
hsa04975	Fat digestion and absorption	Pathways (KEGG)	0.000383013	0.00090229
hsa04973	Carbohydrate digestion and absorption	Pathways (KEGG)	0.000410059	0.000956804
hsa05143	African trypanosomiasis	Pathways (KEGG)	0.00047513	0.00108791
hsa04960	Aldosterone-regulated sodium reabsorption	Pathways (KEGG)	0.00047513	0.00108791
hsa00760	Nicotinate and nicotinamide metabolism	Pathways (KEGG)	0.00055871	0.00126744
hsa00563	Glycosylphosphatidylinositol (GPI)-anchor biosynthesis	Pathways (KEGG)	0.000584754	0.00130241
hsa04260	Cardiac muscle contraction	Pathways (KEGG)	0.000584754	0.00130241
hsa00340	Histidine metabolism	Pathways (KEGG)	0.0007121	0.00157175
hsa00350	Tyrosine metabolism	Pathways (KEGG)	0.000783208	0.00171327
hsa04371	Apelin signaling pathway	Pathways (KEGG)	0.000819398	0.00174567
hsa00670	One carbon pool by folate	Pathways (KEGG)	0.000819398	0.00174567
hsa04071	Sphingolipid signaling pathway	Pathways (KEGG)	0.000817933	0.00174567
hsa04270	Vascular smooth muscle contraction	Pathways (KEGG)	0.00113827	0.00240411
hsa00410	beta-Alanine metabolism	Pathways (KEGG)	0.00123509	0.0025863
hsa04217	Necroptosis	Pathways (KEGG)	0.00130854	0.00269405
hsa05133	Pertussis	Pathways (KEGG)	0.00130854	0.00269405
hsa04015	Rap1 signaling pathway	Pathways (KEGG)	0.00140398	0.00279654
hsa05120	Epithelial cell signaling in Helicobacter pylori infection	Pathways (KEGG)	0.00140398	0.00279654
hsa05166	Human T-cell leukemia virus 1 infection	Pathways (KEGG)	0.00140398	0.00279654
hsa05310	Asthma	Pathways (KEGG)	0.00140398	0.00279654
hsa00920	Sulfur metabolism	Pathways (KEGG)	0.00149735	0.00295847
hsa04122	Sulfur relay system	Pathways (KEGG)	0.00197041	0.00383135
hsa04072	Phospholipase D signaling pathway	Pathways (KEGG)	0.00197041	0.00383135
hsa00072	Synthesis and degradation of ketone bodies	Pathways (KEGG)	0.00269701	0.00508283
hsa05142	Chagas disease	Pathways (KEGG)	0.00269701	0.00508283
hsa04140	Autophagy - animal	Pathways (KEGG)	0.00269701	0.00508283
hsa04912	GnRH signaling pathway	Pathways (KEGG)	0.00269701	0.00508283
hsa04962	Vasopressin-regulated water reabsorption	Pathways (KEGG)	0.00286294	0.00535436
hsa00120	Primary bile acid biosynthesis	Pathways (KEGG)	0.00308551	0.00568383
hsa00562	Inositol phosphate metabolism	Pathways (KEGG)	0.00308551	0.00568383
hsa00770	Pantothenate and CoA biosynthesis	Pathways (KEGG)	0.00445806	0.00815093
hsa04920	Adipocytokine signaling pathway	Pathways (KEGG)	0.00453379	0.008228
hsa04211	Longevity regulating pathway	Pathways (KEGG)	0.00696899	0.0125544
hsa05414	Dilated cardiomyopathy	Pathways (KEGG)	0.00828436	0.0139018
hsa05323	Rheumatoid arthritis	Pathways (KEGG)	0.00828436	0.0139018
hsa03013	RNA transport	Pathways (KEGG)	0.00828436	0.0139018
hsa05211	Renal cell carcinoma	Pathways (KEGG)	0.00828436	0.0139018
hsa05130	Pathogenic Escherichia coli infection	Pathways (KEGG)	0.00828436	0.0139018
hsa05410	Hypertrophic cardiomyopathy	Pathways (KEGG)	0.00828436	0.0139018
hsa05165	Human papillomavirus infection	Pathways (KEGG)	0.00828436	0.0139018
hsa05164	Influenza A	Pathways (KEGG)	0.00828436	0.0139018
hsa05322	Systemic lupus erythematosus	Pathways (KEGG)	0.00828436	0.0139018
hsa04380	Osteoclast differentiation	Pathways (KEGG)	0.00828436	0.0139018
hsa00600	Sphingolipid metabolism	Pathways (KEGG)	0.00932512	0.0155419
hsa04933	AGE-RAGE signaling pathway in diabetic complications	Pathways (KEGG)	0.0100438	0.0166265
hsa00052	Galactose metabolism	Pathways (KEGG)	0.01037	0.0170513
hsa00040	Pentose and glucuronate interconversions	Pathways (KEGG)	0.0113312	0.0185077
hsa01210	2-Oxocarboxylic acid metabolism	Pathways (KEGG)	0.0117963	0.0191398
hsa04935	Growth hormone synthesis, secretion and action	Pathways (KEGG)	0.015984	0.0249431
hsa04670	Leukocyte transendothelial migration	Pathways (KEGG)	0.015984	0.0249431
hsa04910	Insulin signaling pathway	Pathways (KEGG)	0.015984	0.0249431
hsa04150	mTOR signaling pathway	Pathways (KEGG)	0.015984	0.0249431
hsa04142	Lysosome	Pathways (KEGG)	0.015984	0.0249431
hsa04114	Oocyte meiosis	Pathways (KEGG)	0.015984	0.0249431
hsa01040	Biosynthesis of unsaturated fatty acids	Pathways (KEGG)	0.0164245	0.0254683
hsa04070	Phosphatidylinositol signaling system	Pathways (KEGG)	0.0175136	0.0269864
hsa04625	C-type lectin receptor signaling pathway	Pathways (KEGG)	0.0182189	0.0278976
hsa05020	Prion disease	Pathways (KEGG)	0.025704	0.0377094
hsa04722	Neurotrophin signaling pathway	Pathways (KEGG)	0.025704	0.0377094
hsa04010	MAPK signaling pathway	Pathways (KEGG)	0.025704	0.0377094
hsa04062	Chemokine signaling pathway	Pathways (KEGG)	0.025704	0.0377094
hsa05167	Kaposi sarcoma-associated herpesvirus infection	Pathways (KEGG)	0.025704	0.0377094
hsa01522	Endocrine resistance	Pathways (KEGG)	0.025704	0.0377094
hsa04810	Regulation of actin cytoskeleton	Pathways (KEGG)	0.025704	0.0377094
hsa00471	D-Glutamine and D-glutamate metabolism	Pathways (KEGG)	0.0291757	0.0425479
hsa00290	Valine, leucine and isoleucine biosynthesis	Pathways (KEGG)	0.031891	0.0462325
hsa00790	Folate biosynthesis	Pathways (KEGG)	0.0339105	0.048871
hsa05417	Lipid and atherosclerosis	Pathways (KEGG)	0.0356977	0.0508485
hsa05131	Shigellosis	Pathways (KEGG)	0.0356977	0.0508485
hsa04916	Melanogenesis	Pathways (KEGG)	0.0372075	0.0515018
hsa00030	Pentose phosphate pathway	Pathways (KEGG)	0.0369481	0.0515018
hsa04144	Endocytosis	Pathways (KEGG)	0.0372075	0.0515018
hsa04926	Relaxin signaling pathway	Pathways (KEGG)	0.0372075	0.0515018
hsa05163	Human cytomegalovirus infection	Pathways (KEGG)	0.0372075	0.0515018
hsa00500	Starch and sucrose metabolism	Pathways (KEGG)	0.0455319	0.0626704
hsa00310	Lysine degradation	Pathways (KEGG)	0.0491287	0.0672432

## Sheet: Microglia ReporterMetabolite
ID Annotation	Annotation	Category	p-value	FDR
hsa04714	Thermogenesis	Pathways (KEGG)	1.62458e-09	2.63182e-07
hsa04975	Fat digestion and absorption	Pathways (KEGG)	1.11274e-07	9.01319e-06
hsa05200	Pathways in cancer	Pathways (KEGG)	5.10733e-07	2.75796e-05
hsa05231	Choline metabolism in cancer	Pathways (KEGG)	3.06962e-06	0.000124319
hsa05020	Prion disease	Pathways (KEGG)	1.00602e-05	0.000325951
hsa00564	Glycerophospholipid metabolism	Pathways (KEGG)	1.85891e-05	0.000501905
hsa00561	Glycerolipid metabolism	Pathways (KEGG)	3.5849e-05	0.000826359
hsa04977	Vitamin digestion and absorption	Pathways (KEGG)	4.08079e-05	0.000826359
hsa00062	Fatty acid elongation	Pathways (KEGG)	4.62826e-05	0.000833087
hsa00120	Primary bile acid biosynthesis	Pathways (KEGG)	0.000102275	0.00154821
hsa04022	cGMP-PKG signaling pathway	Pathways (KEGG)	0.000116441	0.00154821
hsa04024	cAMP signaling pathway	Pathways (KEGG)	0.000105918	0.00154821
hsa04922	Glucagon signaling pathway	Pathways (KEGG)	0.000124239	0.00154821
hsa00071	Fatty acid degradation	Pathways (KEGG)	0.000138068	0.00159764
hsa04540	Gap junction	Pathways (KEGG)	0.000158955	0.00160942
hsa04072	Phospholipase D signaling pathway	Pathways (KEGG)	0.000158955	0.00160942
hsa04923	Regulation of lipolysis in adipocytes	Pathways (KEGG)	0.00034316	0.00252691
hsa05225	Hepatocellular carcinoma	Pathways (KEGG)	0.00034316	0.00252691
hsa04940	Type I diabetes mellitus	Pathways (KEGG)	0.000309191	0.00252691
hsa04613	Neutrophil extracellular trap formation	Pathways (KEGG)	0.000271576	0.00252691
hsa05164	Influenza A	Pathways (KEGG)	0.000309191	0.00252691
hsa05014	Amyotrophic lateral sclerosis	Pathways (KEGG)	0.00034316	0.00252691
hsa00230	Purine metabolism	Pathways (KEGG)	0.000368748	0.00259727
hsa00240	Pyrimidine metabolism	Pathways (KEGG)	0.000480008	0.00324005
hsa00190	Oxidative phosphorylation	Pathways (KEGG)	0.000520385	0.00337209
hsa01523	Antifolate resistance	Pathways (KEGG)	0.000627361	0.00362973
hsa04970	Salivary secretion	Pathways (KEGG)	0.000627361	0.00362973
hsa04670	Leukocyte transendothelial migration	Pathways (KEGG)	0.000614329	0.00362973
hsa04723	Retrograde endocannabinoid signaling	Pathways (KEGG)	0.000881211	0.00492262
hsa05166	Human T-cell leukemia virus 1 infection	Pathways (KEGG)	0.00101717	0.00549274
hsa05012	Parkinson disease	Pathways (KEGG)	0.00119223	0.00603565
hsa04918	Thyroid hormone synthesis	Pathways (KEGG)	0.00119223	0.00603565
hsa04152	AMPK signaling pathway	Pathways (KEGG)	0.00137058	0.00672831
hsa04912	GnRH signaling pathway	Pathways (KEGG)	0.00151577	0.00722222
hsa04080	Neuroactive ligand-receptor interaction	Pathways (KEGG)	0.00185156	0.0085701
hsa04920	Adipocytokine signaling pathway	Pathways (KEGG)	0.0021082	0.00923051
hsa05030	Cocaine addiction	Pathways (KEGG)	0.0021082	0.00923051
PWY-7839	lacto-series glycosphingolipids biosynthesis	Pathways (BioCyc)	0.00970874	0.00970874
hsa04740	Olfactory transduction	Pathways (KEGG)	0.00279256	0.0119051
hsa04371	Apelin signaling pathway	Pathways (KEGG)	0.00356698	0.0128411
hsa05110	Vibrio cholerae infection	Pathways (KEGG)	0.00356698	0.0128411
hsa04713	Circadian entrainment	Pathways (KEGG)	0.00356698	0.0128411
hsa05031	Amphetamine addiction	Pathways (KEGG)	0.00356698	0.0128411
hsa00630	Glyoxylate and dicarboxylate metabolism	Pathways (KEGG)	0.00354057	0.0128411
hsa04727	GABAergic synapse	Pathways (KEGG)	0.00356698	0.0128411
hsa04730	Long-term depression	Pathways (KEGG)	0.00356698	0.0128411
hsa05022	Pathways of neurodegeneration - multiple diseases	Pathways (KEGG)	0.00410859	0.0144694
hsa05171	Coronavirus disease - COVID-19	Pathways (KEGG)	0.00442961	0.0146448
hsa04261	Adrenergic signaling in cardiomyocytes	Pathways (KEGG)	0.00442961	0.0146448
hsa05034	Alcoholism	Pathways (KEGG)	0.00442961	0.0146448
hsa04919	Thyroid hormone signaling pathway	Pathways (KEGG)	0.00537865	0.0174268
hsa01200	Carbon metabolism	Pathways (KEGG)	0.00587259	0.0186541
hsa04911	Insulin secretion	Pathways (KEGG)	0.00641229	0.0188871
hsa04725	Cholinergic synapse	Pathways (KEGG)	0.00641229	0.0188871
hsa05230	Central carbon metabolism in cancer	Pathways (KEGG)	0.00620989	0.0188871
hsa04921	Oxytocin signaling pathway	Pathways (KEGG)	0.00641229	0.0188871
hsa05415	Diabetic cardiomyopathy	Pathways (KEGG)	0.00720028	0.0208294
hsa05146	Amoebiasis	Pathways (KEGG)	0.00752879	0.0213976
hsa04611	Platelet activation	Pathways (KEGG)	0.00872639	0.0235613
hsa04971	Gastric acid secretion	Pathways (KEGG)	0.00872639	0.0235613
hsa05417	Lipid and atherosclerosis	Pathways (KEGG)	0.00872639	0.0235613
hsa04972	Pancreatic secretion	Pathways (KEGG)	0.0100034	0.0261379
hsa04066	HIF-1 signaling pathway	Pathways (KEGG)	0.0100034	0.0261379
hsa04340	Hedgehog signaling pathway	Pathways (KEGG)	0.010302	0.026491
hsa05010	Alzheimer disease	Pathways (KEGG)	0.0113581	0.0283079
hsa04270	Vascular smooth muscle contraction	Pathways (KEGG)	0.0113581	0.0283079
hsa04924	Renin secretion	Pathways (KEGG)	0.0127889	0.0313909
hsa04976	Bile secretion	Pathways (KEGG)	0.0169476	0.0409778
hsa04213	Longevity regulating pathway - multiple species	Pathways (KEGG)	0.0205003	0.0454939
hsa04962	Vasopressin-regulated water reabsorption	Pathways (KEGG)	0.0205003	0.0454939
hsa04710	Circadian rhythm	Pathways (KEGG)	0.0205003	0.0454939
hsa05208	Chemical carcinogenesis - reactive oxygen species	Pathways (KEGG)	0.0202775	0.0454939
hsa04932	Non-alcoholic fatty liver disease	Pathways (KEGG)	0.0205003	0.0454939
hsa05212	Pancreatic cancer	Pathways (KEGG)	0.0205003	0.0454939
hsa04925	Aldosterone synthesis and secretion	Pathways (KEGG)	0.021027	0.0460321
hsa01100	Metabolic pathways	Pathways (KEGG)	0.023218	0.0501509
hsa00565	Ether lipid metabolism	Pathways (KEGG)	0.0267814	0.0570868
hsa05322	Systemic lupus erythematosus	Pathways (KEGG)	0.0305959	0.0597173
hsa05323	Rheumatoid arthritis	Pathways (KEGG)	0.0305959	0.0597173
hsa05211	Renal cell carcinoma	Pathways (KEGG)	0.0305959	0.0597173
hsa05414	Dilated cardiomyopathy	Pathways (KEGG)	0.0305959	0.0597173
hsa04380	Osteoclast differentiation	Pathways (KEGG)	0.0305959	0.0597173
hsa05130	Pathogenic Escherichia coli infection	Pathways (KEGG)	0.0305959	0.0597173
hsa05165	Human papillomavirus infection	Pathways (KEGG)	0.0305959	0.0597173
hsa04216	Ferroptosis	Pathways (KEGG)	0.0353179	0.0672616
hsa04070	Phosphatidylinositol signaling system	Pathways (KEGG)	0.0353179	0.0672616
hsa01212	Fatty acid metabolism	Pathways (KEGG)	0.0357068	0.0672616
hsa04114	Oocyte meiosis	Pathways (KEGG)	0.0405898	0.0707047
hsa04914	Progesterone-mediated oocyte maturation	Pathways (KEGG)	0.0405898	0.0707047
hsa04910	Insulin signaling pathway	Pathways (KEGG)	0.0405898	0.0707047
hsa05226	Gastric cancer	Pathways (KEGG)	0.0405898	0.0707047
hsa04935	Growth hormone synthesis, secretion and action	Pathways (KEGG)	0.0405898	0.0707047
hsa04260	Cardiac muscle contraction	Pathways (KEGG)	0.0405898	0.0707047
hsa04210	Apoptosis	Pathways (KEGG)	0.0405898	0.0707047
hsa04742	Taste transduction	Pathways (KEGG)	0.0423194	0.0729335
hsa04750	Inflammatory mediator regulation of TRP channels	Pathways (KEGG)	0.0497945	0.0794003

## Sheet: Microglia Metabolome
ID Annotation	Annotation	Category	p-value	FDR
hsa00472	D-Arginine and D-ornithine metabolism	Pathways (KEGG)	3.60882e-05	0.000613499
hsa05130	Pathogenic Escherichia coli infection	Pathways (KEGG)	0.00280767	0.0158934
hsa04136	Autophagy - other	Pathways (KEGG)	0.00280767	0.0158934
hsa00563	Glycosylphosphatidylinositol (GPI)-anchor biosynthesis	Pathways (KEGG)	0.00374225	0.0158934
hsa05167	Kaposi sarcoma-associated herpesvirus infection	Pathways (KEGG)	0.00467617	0.0158934
hsa04140	Autophagy - animal	Pathways (KEGG)	0.00560943	0.0158934
hsa04979	Cholesterol metabolism	Pathways (KEGG)	0.00933592	0.0226729
hsa04723	Retrograde endocannabinoid signaling	Pathways (KEGG)	0.0176822	0.0375747
hsa00220	Arginine biosynthesis	Pathways (KEGG)	0.0213747	0.0403744
hsa00480	Glutathione metabolism	Pathways (KEGG)	0.0351289	0.0597191
hsa00120	Primary bile acid biosynthesis	Pathways (KEGG)	0.0433115	0.0669359
