# Supplementary material for: Genome-scale metabolic modeling uncovers cell-type specific signatures associated with APOE variants
Source: iScience. 2026 May 7;29(5):115638. doi: 10.1016/j.isci.2026.115638 (PMC13185917; doi:10.1016/j.isci.2026.115638)
Supplement: Table S3. Reporter Metabolite Analysis Results of iPSCs, related to Figure 3 [file mmc5.xlsx]

## Sheet: Sheet3
Table S3: Reporter Metabolite Analysis Results of iPSCs (The metabolites and pathways that have fewer than 3 neighbours were removed. )
Neuron							Astrocytes							Microglia
Metabolite ID	Metabolite	Compartment	Charge	# of Neighbours	p-value		Metabolite ID	Metabolite	Compartment	Charge	# of Neighbours	p-value		Metabolite ID	Metabolite	Compartment	Charge	# of Neighbours	p-value
MAM02742c	phosphoprotein	c	-2	8	0		MAM00736c	3,5-diiodo-L-thyronine	c	0	3	0.00017		MAM00775c	3-hydroxyanthranilate	c	0	3	0
MAM02998c	thyroxine	c	0	5	0		MAM00828c	3-monoiodo-L-thyronine	c	0	3	0.00017		MAM02631c	O2-	c	-1	4	0
MAM02998s	thyroxine	s	0	4	0		MAM02839c	reverse triiodthyronine	c	0	3	0.00017		MAM02470c	methanol	c	0	8	0
MAM03052c	triiodothyronine	c	0	6	0		MAM00734c	3,5,3-triiodothyronine-4-sulfate	c	-1	3	0.00019		MAM01831c	formaldehyde	c	0	12	1e-05
MAM03052s	triiodothyronine	s	0	3	0		MAM02681c	PAP	c	-4	15	0.00039		MAM01841c	fructose-1,6-bisphosphate	c	-4	4	0.00055
MAM00218c	[protein]-tyrosine-phosphate	c	-2	5	3e-05		MAM02644c	octanoyl-CoA	c	-4	3	0.00057		MAM00218c	[protein]-tyrosine-phosphate	c	-2	5	0.00062
MAM00206c	[protein]-L-tyrosine	c	0	6	6e-05		MAM01789c	estrone 3-sulfate	c	-1	6	0.00072		MAM02733c	phosphatidate-LD-TAG pool	c	-2	4	0.00098
MAM01450g	cholesterol	g	0	3	0.00011		MAM02682c	PAPS	c	-4	16	0.00073		MAM03402c	acetaminophen/paracetamol	c	0	3	0.00138
MAM00196c	[protein]	c	0	11	0.00012		MAM02742c	phosphoprotein	c	-2	5	0.00073		MAM00206c	[protein]-L-tyrosine	c	0	6	0.0014
MAM00204c	[protein]-L-lysine	c	1	4	0.00046		MAM02122c	hexanoyl-CoA	c	-4	3	0.00133		MAM01268n	activation-ppara	n	0	29	0.00197
MAM01450l	cholesterol	l	0	4	0.00237		MAM03791c	11-Octadecenoyl Coenzyme A	c	-4	7	0.00211		MAM01597n	CoA	n	-4	7	0.00239
MAM01755c	dUMP	c	-2	6	0.00293		MAM00204c	[protein]-L-lysine	c	1	4	0.00285		MAM00516s	1-alkyl-2-lysoglycerol-3-phosphocholine	s	0	4	0.00284
MAM02369c	leukotriene E4	c	-1	7	0.00304		MAM01162c	6-hydroxymelatonin-sulfate	c	-1	7	0.00308		MAM00626s	2-acetyl-1-alkyl-sn-glycero-3-phosphocholine	s	0	4	0.00284
MAM02914m	sn-glycerol-3-phosphate	m	-2	5	0.00314		MAM00196c	[protein]	c	0	8	0.00321		MAM02486m	mitooxidized thioredoxin	m	0	3	0.00327
MAM00669c	2-oxo-3-methylvalerate	c	-1	3	0.00366		MAM00051c	(2E)-hexadecenoyl-CoA	c	-4	3	0.00324		MAM02487m	mitothioredoxin	m	0	3	0.00327
MAM00824c	3-methyl-2-oxobutyrate	c	-1	3	0.00366		MAM02046s	HCO3-	s	-1	8	0.00334		MAM02666m	oxidized thioredoxin	m	0	3	0.00327
MAM02617c	noradrenaline	c	1	8	0.00381		MAM01268n	activation-ppara	n	0	26	0.00339		MAM02990m	thioredoxin	m	0	3	0.00327
MAM01752c	dTMP	c	-2	7	0.00496		MAM03000g	Tn-antigen	g	0	4	0.00481		MAM02630p	O2	p	0	25	0.00535
MAM03102m	ubiquinol	m	0	16	0.00499		MAM00758m	3alpha,7alpha-dihydroxy-5beta-cholestanate	m	-1	5	0.00594		MAM01412c	butyryl-CoA	c	-4	11	0.00543
MAM03103m	ubiquinone	m	0	16	0.00499		MAM00007p	(11Z)-eicosenoyl-CoA	p	-4	3	0.00816		MAM01721c	DNA	c	0	4	0.00711
MAM01747n	dTDP	n	-3	3	0.00767		MAM00016p	(13Z)-docosenoyl-CoA	p	-4	3	0.00816		MAM00953c	4alpha-carboxy-4beta-methyl-5alpha-cholesta-8,24-dien-3beta-ol	c	0	3	0.00743
MAM00526c	1D-myo-inositol-1,4-bisphosphate	c	-4	3	0.00794		MAM00091p	(4Z,7Z,10Z)-hexadecatrienoyl-CoA	p	-4	3	0.00816		MAM00240c	1,2-diacylglycerol-LD-TAG pool	c	0	9	0.01092
MAM00237c	1,2-diacylglycerol-LD-PI pool	c	0	6	0.00834		MAM00118p	(7Z)-tetradecenoyl-CoA	p	-4	3	0.00816		MAM02041p	H2O2	p	0	19	0.01105
MAM00553n	1-phosphatidyl-1D-myo-inositol-4-phosphate	n	-3	6	0.00917		MAM01576p	cis,cis-myristo-5,8-dienoyl-CoA	p	-4	3	0.00816		MAM03805c	2-Linoleoylglycerophosphocholine	c	0	3	0.01124
MAM01396c	bilirubin	c	-2	3	0.00928		MAM01577p	cis,cis-palmito-7,10-dienoyl-CoA	p	-4	3	0.00816		MAM03805s	2-Linoleoylglycerophosphocholine	s	0	3	0.01124
MAM01659c	dehydroepiandrosterone sulfate	c	-1	3	0.00928		MAM01586p	cis-vaccenoyl-CoA	p	-4	3	0.00816		MAM03806c	2-Oleoylglycerophosphocholine	c	0	3	0.01124
MAM01786c	estradiol-17beta 3-glucuronide	c	0	3	0.00928		MAM01161c	6-hydroxymelatonin	c	0	8	0.00998		MAM03806s	2-Oleoylglycerophosphocholine	s	0	3	0.01124
MAM01786r	estradiol-17beta 3-glucuronide	r	0	3	0.00928		MAM00218c	[protein]-tyrosine-phosphate	c	-2	4	0.01004		MAM03808c	2-Stearoylglycerophosphocholine	c	0	3	0.01124
MAM01786s	estradiol-17beta 3-glucuronide	s	0	3	0.00928		MAM00237c	1,2-diacylglycerol-LD-PI pool	c	0	6	0.01045		MAM03808s	2-Stearoylglycerophosphocholine	s	0	3	0.01124
MAM01789s	estrone 3-sulfate	s	-1	3	0.00928		MAM02409c	L-octanoylcarnitine	c	0	3	0.01096		MAM03809c	1-Arachidonoyl-Glycero-3-Phosphocholine	c	0	3	0.01124
MAM01980c	glutathionyl-leukotriene C4	c	0	3	0.00928		MAM02726c	phosphatidate-bile-PC pool	c	-2	3	0.01153		MAM03809s	1-Arachidonoyl-Glycero-3-Phosphocholine	s	0	3	0.01124
MAM01980s	glutathionyl-leukotriene C4	s	0	3	0.00928		MAM02732c	phosphatidate-LD-SM pool	c	-2	3	0.01153		MAM03810c	1-Docosahexaenoylglycerophosphocholine	c	0	3	0.01124
MAM01988s	glycocholate	s	0	3	0.00928		MAM00206c	[protein]-L-tyrosine	c	0	5	0.01198		MAM03810s	1-Docosahexaenoylglycerophosphocholine	s	0	3	0.01124
MAM02900c	S-glutathionyl-2-4-dinitrobenzene	c	-2	3	0.00928		MAM02728c	phosphatidate-LD-PC pool	c	-2	6	0.0121		MAM03811c	1-Eicosadienoylglycerophosphocholine (Delta 11,14)	c	0	3	0.01124
MAM02900s	S-glutathionyl-2-4-dinitrobenzene	s	-2	3	0.00928		MAM02729c	phosphatidate-LD-PE pool	c	-2	6	0.0121		MAM03811s	1-Eicosadienoylglycerophosphocholine (Delta 11,14)	s	0	3	0.01124
MAM02901c	S-glutathionyl-ethacrynic acid	c	-2	3	0.00928		MAM02731c	phosphatidate-LD-PS pool	c	-2	6	0.0121		MAM03812c	1-Eicosatrienoylglycerophosphocholine (Delta 11, 14, 17)	c	0	3	0.01124
MAM02901s	S-glutathionyl-ethacrynic acid	s	-2	3	0.00928		MAM00233c	1,2-diacylglycerol-bile-PC pool	c	0	4	0.01291		MAM03812s	1-Eicosatrienoylglycerophosphocholine (Delta 11, 14, 17)	s	0	3	0.01124
MAM02950s	sulfochenodeoxycholate	s	-2	3	0.00928		MAM00514c	1-alkyl-2-acylglycerol	c	0	4	0.01291		MAM03813c	1-Heptadecanoylglycerophosphocholine	c	0	3	0.01124
MAM02963s	taurocholate	s	0	3	0.00928		MAM00235c	1,2-diacylglycerol-LD-PC pool	c	0	8	0.01471		MAM03813s	1-Heptadecanoylglycerophosphocholine	s	0	3	0.01124
MAM03129c	ursodeoxycholate	c	-1	3	0.00928		MAM01412c	butyryl-CoA	c	-4	7	0.01493		MAM03814c	1-Linoleoylglycerophosphocholine (Delta 9,12)	c	0	3	0.01124
MAM03129s	ursodeoxycholate	s	-1	3	0.00928		MAM02794r	prostaglandin H2	r	-1	5	0.01723		MAM03814s	1-Linoleoylglycerophosphocholine (Delta 9,12)	s	0	3	0.01124
MAM02039n	H+	n	1	35	0.01057		MAM00057c	(2E)-octadecenoyl-CoA	c	-4	7	0.01813		MAM03815c	1-Myristoylglycerophosphocholine	c	0	3	0.01124
MAM01986m	glycine	m	0	8	0.01575		MAM02319s	kynurenine	s	0	3	0.01849		MAM03815s	1-Myristoylglycerophosphocholine	s	0	3	0.01124
MAM02170s	inosine	s	0	4	0.01625		MAM02354c	L-dopa	c	0	4	0.01963		MAM03816c	1-Pentadecanoylglycerophosphocholine, Sn1-Lpc (15:0)	c	0	3	0.01124
MAM01946c	GD2	c	-2	3	0.01655		MAM00721c	3,3-diiodo-L-thyronine-4-O-sulfate	c	-1	8	0.01969		MAM03816s	1-Pentadecanoylglycerophosphocholine, Sn1-Lpc (15:0)	s	0	3	0.01124
MAM02015g	GM3	g	-1	3	0.01655		MAM02730c	phosphatidate-LD-PI pool	c	-2	5	0.02096		MAM03817c	1-Octadeca-Trienoylglycerophosphocholine, Sn1-Lpc (18:3, Delta 6, 9, 12)	c	0	3	0.01124
MAM02023c	GQ1b	c	-4	3	0.01655		MAM02652p	omega-COOH-tetranor-LTE3-CoA	p	-5	4	0.02492		MAM03817s	1-Octadeca-Trienoylglycerophosphocholine, Sn1-Lpc (18:3, Delta 6, 9, 12)	s	0	3	0.01124
MAM01736s	dopamine	s	1	5	0.01717		MAM00720c	3,3-diiodo-L-thyronine	c	0	9	0.02523		MAM03818c	1-Octadeca-Trienoylglycerophosphocholine, Sn1-Lpc (18:3, Delta 9, 12, 15)	c	0	3	0.01124
MAM02617s	noradrenaline	s	1	5	0.01717		MAM02733c	phosphatidate-LD-TAG pool	c	-2	5	0.02551		MAM03818s	1-Octadeca-Trienoylglycerophosphocholine, Sn1-Lpc (18:3, Delta 9, 12, 15)	s	0	3	0.01124
MAM01045m	5,10-methylene-THF	m	-2	6	0.01748		MAM00236c	1,2-diacylglycerol-LD-PE pool	c	0	6	0.02617		MAM03819c	1-Nonadecanoylglycerophosphocholine, Sn1-Lpc (19:0)	c	0	3	0.01124
MAM01623n	CTP	n	-4	3	0.01868		MAM00238c	1,2-diacylglycerol-LD-PS pool	c	0	6	0.02617		MAM03819s	1-Nonadecanoylglycerophosphocholine, Sn1-Lpc (19:0)	s	0	3	0.01124
MAM01592c	CMP-N-acetylneuraminate	c	-2	10	0.02321		MAM01412p	butyryl-CoA	p	-4	6	0.02634		MAM03820c	1-Eicosenoylglycerophosphocholine (Delta 11) ,Sn1-Lpc (20:1)	c	0	3	0.01124
MAM02026s	GSH	s	-1	8	0.02376		MAM02122p	hexanoyl-CoA	p	-4	6	0.02634		MAM03820s	1-Eicosenoylglycerophosphocholine (Delta 11) ,Sn1-Lpc (20:1)	s	0	3	0.01124
MAM02980m	THF	m	-2	7	0.02528		MAM02644p	octanoyl-CoA	p	-4	6	0.02634		MAM03821c	1-Dihomo-Linolenoylglycerophosphocholine (20:3, Delta 8, 11, 14), Lysopc A C20:3	c	0	3	0.01124
MAM02776c	prostaglandin A1	c	-1	7	0.02577		MAM02949c	sulfite	c	-2	11	0.02753		MAM03821s	1-Dihomo-Linolenoylglycerophosphocholine (20:3, Delta 8, 11, 14), Lysopc A C20:3	s	0	3	0.01124
MAM02777c	prostaglandin A2	c	-1	7	0.02577		MAM00239c	1,2-diacylglycerol-LD-SM pool	c	0	5	0.02865		MAM03822c	1-Eicosatetraenoylglycerophosphocholine (Delta 8, 11, 14, 17), Sn1-Lpc (20:4)	c	0	3	0.01124
MAM01362s	arachidonate	s	-1	6	0.02824		MAM01268m	activation-ppara	m	0	5	0.02956		MAM03822s	1-Eicosatetraenoylglycerophosphocholine (Delta 8, 11, 14, 17), Sn1-Lpc (20:4)	s	0	3	0.01124
MAM02040g	H2O	g	0	9	0.02973		MAM01688c	dGTP	c	-4	8	0.03167		MAM03823c	1-Eicosapentenoylglycerophosphocholine (Delta 5, 8, 11, 14, 17), Sn1-Lpc (20:5)	c	0	3	0.01124
MAM02896m	serine	m	0	3	0.03588		MAM02677p	palmitoleoyl-CoA	p	-4	5	0.03263		MAM03823s	1-Eicosapentenoylglycerophosphocholine (Delta 5, 8, 11, 14, 17), Sn1-Lpc (20:5)	s	0	3	0.01124
MAM01637n	dADP	n	-3	4	0.0373		MAM02834s	retinol	s	0	3	0.03304		MAM03824c	1-Docosatetraenoylglycerophosphocholine (Delta 7, 10, 13, 16), Sn1-Lpc (22:4)	c	0	3	0.01124
MAM01642m	dATP	m	-4	4	0.0373		MAM01285c	ADP	c	-3	144	0.03337		MAM03824s	1-Docosatetraenoylglycerophosphocholine (Delta 7, 10, 13, 16), Sn1-Lpc (22:4)	s	0	3	0.01124
MAM01642n	dATP	n	-4	4	0.0373		MAM00339c	13,14-dihydro-15-oxo-lipoxin A4	c	-1	8	0.03457		MAM03825c	1-Docosapentenoylglycerophosphocholine (Delta 4, 7, 10, 13, 16), Sn1-Lpc (22:5)-W6	c	0	3	0.01124
MAM01747m	dTDP	m	-3	4	0.0373		MAM00394c	15-oxo-lipoxin A4	c	-1	8	0.03457		MAM03825s	1-Docosapentenoylglycerophosphocholine (Delta 4, 7, 10, 13, 16), Sn1-Lpc (22:5)-W6	s	0	3	0.01124
MAM01754m	dUDP	m	-3	4	0.0373		MAM02443c	malonyl-carnitin	c	-1	4	0.03618		MAM03826c	1-Docosapentenoylglycerophosphocholine (Delta 7, 10, 13, 16, 19), Sn1-Lpc (22:5)-W3	c	0	3	0.01124
MAM00787m	3-hydroxykynurenine-O-beta-D-glucoside	m	0	3	0.03752		MAM00420p	18,20-dioxo-20-CoA-LTB4	p	-5	4	0.03907		MAM03826s	1-Docosapentenoylglycerophosphocholine (Delta 7, 10, 13, 16, 19), Sn1-Lpc (22:5)-W3	s	0	3	0.01124
MAM01234m	9-deoxy-delta12-PGD2	m	-1	3	0.03752		MAM00584p	20-COOH-18-oxo-LTE4-CoA	p	-5	4	0.03907		MAM03827c	1-Docosahexenoylglycerophosphocholine (Delta 4, 7, 10, 13, 16, 19), Sn1-Lpc (22:6)	c	0	3	0.01124
MAM01662m	delta-12-prostaglandin J2	m	-1	3	0.03752		MAM00740p	3,5-dioxo-12(R)-hydroxy-eicosa-(8E,10E,14Z)-trienoyl-CoA	p	-4	4	0.03907		MAM03827s	1-Docosahexenoylglycerophosphocholine (Delta 4, 7, 10, 13, 16, 19), Sn1-Lpc (22:6)	s	0	3	0.01124
MAM01979m	glutathionyl-3-hydroxykynurenine glucoside	m	-1	3	0.03752		MAM00741p	3,5-dioxo-12(S)-hydroxy-eicosa-(8E,10E,14Z)-trienoyl-CoA	p	-4	4	0.03907		MAM03828c	1-Lignocericylglycerophosphocholine (24:0), Lysopc A C24	c	0	3	0.01124
MAM02097m	hepoxilin A3-c	m	-2	3	0.03752		MAM00813p	3-ketopristanoyl-CoA	p	-4	4	0.03907		MAM03828s	1-Lignocericylglycerophosphocholine (24:0), Lysopc A C24	s	0	3	0.01124
MAM02776m	prostaglandin A1	m	-1	3	0.03752		MAM00814p	3-keto-THA-CoA	p	-4	4	0.03907		MAM03832c	1-Oleoylglycerophosphocholine (Delta 9)	c	0	3	0.01124
MAM02777m	prostaglandin A2	m	-1	3	0.03752		MAM00832p	3-oxo-(2S,6R,10R)-trimethyl-hendecanoyl-CoA	p	-4	4	0.03907		MAM03832s	1-Oleoylglycerophosphocholine (Delta 9)	s	0	3	0.01124
MAM02796m	prostaglandin J2	m	-1	3	0.03752		MAM00833p	3-oxo-(4R,8R,12R)-trimethyl-tridecanoyl-CoA	p	-4	4	0.03907		MAM03833c	1-Palmitoylglycerophosphocholine	c	0	3	0.01124
MAM02859m	S-(9-deoxy-delta12-PGD2)-glutathione	m	-2	3	0.03752		MAM00834p	3-oxo-(6Z,9Z,12Z)-octadecatrienoyl-CoA	p	-4	4	0.03907		MAM03833s	1-Palmitoylglycerophosphocholine	s	0	3	0.01124
MAM02860m	S-(9-deoxy-delta9,12-PGD2)-glutathione	m	-2	3	0.03752		MAM00840p	3-oxo-11-cis-eicosenoyl-CoA	p	-4	4	0.03907		MAM03834c	1-Palmitoleoylglycerophosphocholine (Delta 9)	c	0	3	0.01124
MAM02862m	S-(PGA1)-glutathione	m	-2	3	0.03752		MAM00841p	3-oxo-11-cis-octadecenoyl-CoA	p	-4	4	0.03907		MAM03834s	1-Palmitoleoylglycerophosphocholine (Delta 9)	s	0	3	0.01124
MAM02863m	S-(PGA2)-glutathione	m	-2	3	0.03752		MAM00842p	3-oxo-13cis-docosenoyl-CoA	p	-4	4	0.03907		MAM03835c	1-Stearoylglycerophosphocholine	c	0	3	0.01124
MAM02864m	S-(PGJ2)-glutathione	m	-2	3	0.03752		MAM00843p	3-oxo-13-cis-eicosenoyl-CoA	p	-4	4	0.03907		MAM03835s	1-Stearoylglycerophosphocholine	s	0	3	0.01124
MAM02914c	sn-glycerol-3-phosphate	c	-2	9	0.04051		MAM00846p	3-oxo-5(S),12(R)-dihydroxy-eicosa-8-trans-6,14-cis-trienoyl-CoA	p	-4	4	0.03907		MAM02726c	phosphatidate-bile-PC pool	c	-2	3	0.01168
MAM02095g	heparan sulfate, precursor 9	g	-5	3	0.04058		MAM00849p	3-oxo-7-hexadecenoyl-CoA	p	-4	4	0.03907		MAM02732c	phosphatidate-LD-SM pool	c	-2	3	0.01168
MAM01988c	glycocholate	c	0	4	0.0422		MAM00853p	3-oxo-all-cis-6,9,12,15,18-tetracosapentaenoyl-CoA	p	-4	4	0.03907		MAM02644c	octanoyl-CoA	c	-4	5	0.01233
MAM02839c	reverse triiodthyronine	c	0	4	0.0422		MAM00854p	3-oxo-cis,cis-5,8-tetradecadienoyl-CoA	p	-4	4	0.03907		MAM01755c	dUMP	c	-2	6	0.01278
MAM02950c	sulfochenodeoxycholate	c	-2	4	0.0422		MAM00855p	3-oxo-cis,cis-7,10-hexadecadienoyl-CoA	p	-4	4	0.03907		MAM02834s	retinol	s	0	3	0.01317
MAM02963c	taurocholate	c	0	4	0.0422		MAM00856p	3-oxo-cis-15-tetracosaenoyl-CoA	p	-4	4	0.03907		MAM01700c	dihydrofolate	c	-2	3	0.01468
MAM02369n	leukotriene E4	n	-1	6	0.04263		MAM00858p	3-oxodecanoyl-CoA	p	-4	4	0.03907		MAM01650c	decanoyl-CoA	c	-4	4	0.01489
MAM02538c	N-acetyl-LTE4	c	-2	6	0.04263		MAM00866p	3-oxodocosanoyl-CoA	p	-4	4	0.03907		MAM00635c	2-arachidonoylglycerol	c	0	4	0.01617
MAM02538n	N-acetyl-LTE4	n	-2	6	0.04263		MAM00868p	3-oxododecanoyl-CoA	p	-4	4	0.03907		MAM02170s	inosine	s	0	6	0.01679
MAM02942m	succinate semialdehyde	m	-1	3	0.0433		MAM00872p	3-oxoeicosanoyl-CoA	p	-4	4	0.03907		MAM02742c	phosphoprotein	c	-2	6	0.01762
MAM01365s	arginine	s	1	6	0.04427		MAM00878p	3-oxohexacosanoyl-CoA	p	-4	4	0.03907		MAM03958c	sulphate-conjugate-acetaminophen	c	-1	3	0.01873
MAM01900r	G10599	r	-2	3	0.04677		MAM00879p	3-oxo-hexacosenoyl-CoA	p	-4	4	0.03907		MAM01752c	dTMP	c	-2	6	0.01956
MAM01939c	GAP	c	-2	6	0.04823		MAM00882p	3-oxohexanoyl-CoA	p	-4	4	0.03907		MAM00057c	(2E)-octadecenoyl-CoA	c	-4	8	0.02187
							MAM00883p	3-oxolaur-6-cis-enoyl-CoA	p	-4	4	0.03907		MAM01569s	chylomicron remnant	s	0	3	0.0237
							MAM00884p	3-oxolinoleoyl-CoA	p	-4	4	0.03907		MAM03146s	VLDL remnant	s	0	3	0.0237
							MAM00885p	3-oxomyrist-5-enoyl-CoA	p	-4	4	0.03907		MAM02943m	succinate	m	-2	8	0.02506
							MAM00886p	3-oxomyrist-7-enoyl-CoA	p	-4	4	0.03907		MAM00620m	25-hydroxyvitamin D2	m	0	3	0.02563
							MAM00890p	3-oxooctadecanoyl-CoA	p	-4	4	0.03907		MAM01419c	cAMP	c	-1	5	0.02781
							MAM00892p	3-oxooctanoyl-CoA	p	-4	4	0.03907		MAM01433c	cGMP	c	-1	5	0.02781
							MAM00893p	3-oxooleoyl-CoA	p	-4	4	0.03907		MAM10006m	1-acylglycerol-3P pool	m	-2	3	0.02824
							MAM00894p	3-oxopalmitoleoyl-CoA	p	-4	4	0.03907		MAM10007m	acyl-CoA pool	m	-4	3	0.02824
							MAM00895p	3-oxopalmitoyl-CoA	p	-4	4	0.03907		MAM02684m	PC-LD pool	m	0	3	0.02939
							MAM00904p	3-oxotetracosanoyl-CoA	p	-4	4	0.03907		MAM00758m	3alpha,7alpha-dihydroxy-5beta-cholestanate	m	-1	4	0.02941
							MAM00906p	3-oxotetradecanoyl-CoA	p	-4	4	0.03907		MAM00196c	[protein]	c	0	9	0.03151
							MAM01514p	choloyl-CoA	p	-4	6	0.03965		MAM01268c	activation-ppara	c	0	33	0.03174
							MAM01514m	choloyl-CoA	m	-4	5	0.03981		MAM03130m	UTP	m	-4	3	0.03205
							MAM01680c	dGDP	c	-3	8	0.04106		MAM00234s	1,2-diacylglycerol-chylomicron pool	s	0	4	0.03212
							MAM02960g	T-antigen	g	0	4	0.04489		MAM01807s	fatty acid-chylomicron pool	s	0	4	0.03212
							MAM02046c	HCO3-	c	-1	13	0.04533		MAM01912c	galactosylgloboside	c	0	4	0.03469
							MAM02391p	linoleoyl-CoA	p	-4	7	0.04636		MAM02347g	lc4Cer	g	0	4	0.03469
							MAM02783c	prostaglandin D2	c	-1	3	0.0475		MAM01093c	5beta-cholestane-3alpha,7alpha,26-triol	c	0	7	0.03687
														MAM00809c	3-keto-4-methylzymosterol	c	0	3	0.03719
														MAM03105c	ubiquitin	c	-1	3	0.03743
														MAM01756n	dUTP	n	-4	3	0.03897
														MAM00808c	3-isoLM1	c	0	3	0.0402
														MAM10005c	fatty acid pool	c	-1	13	0.04144
														MAM01182c	7alpha-hydroxycholest-4-en-3-one	c	0	4	0.04166
														MAM02964c	taurodeoxycholate	c	-1	4	0.04166
														MAM01688c	dGTP	c	-4	8	0.0459
														MAM01445s	cholate	s	-1	7	0.04606
														MAM02039n	H+	n	1	38	0.04625
														MAM01671c	deoxyinosine	c	0	8	0.04666
														MAM00752s	3alpha,7alpha,12alpha-trihydroxy-5beta-cholestanate	s	-1	3	0.04701
														MAM00758s	3alpha,7alpha-dihydroxy-5beta-cholestanate	s	-1	3	0.04701
														MAM01093s	5beta-cholestane-3alpha,7alpha,26-triol	s	0	3	0.04701
														MAM01178c	7alpha,12alpha-dihydroxycholest-4-en-3-one	c	0	3	0.04701
														MAM01182s	7alpha-hydroxycholest-4-en-3-one	s	0	3	0.04701
														MAM03313c	7-Ketolithocholate	c	-1	3	0.04701
														MAM03313s	7-Ketolithocholate	s	-1	3	0.04701
														MAM02347c	lc4Cer	c	0	8	0.04778
														MAM03503c	Cholic acid-24glucuronide, CA-24G	c	-1	4	0.04903
														MAM03643c	Hyocholic acid-6glucuronide, HCA-6G	c	-1	4	0.04903
														MAM01671s	deoxyinosine	s	0	5	0.04962
