# Supplementary material for: Genome-scale metabolic modeling uncovers cell-type specific signatures associated with APOE variants
Source: iScience. 2026 May 7;29(5):115638. doi: 10.1016/j.isci.2026.115638 (PMC13185917; doi:10.1016/j.isci.2026.115638)
Supplement: Table S4. Significantly changed metabolites of iPSCs metabolome data [file mmc6.xlsx]

## Sheet: Sheet1
Table S4: Significantly changed metabolites of iPSCs metabolome data
Neuron										Astrocyte								Microglia
MetaboliteID	p-value	FDR	Fold Change (E4/E3)	Assay	MetaboliteName	AnalyteClass	HMDB_UID	CAS_UID		MetaboliteID	p-value	FDR	Fold Change (E4/E3)	Assay	MetaboliteName	AnalyteClass	HMDB_UID	MetaboliteID	p-value	FDR	Fold Change (E4/E3)	Assay	MetaboliteName	AnalyteClass	HMDB_UID	CAS_UID
t4ohpro	0.00207683	0.259328	0.478792	AbsoluteIDQÂ® p180	trans-4-Hydroxyproline	Amino_Acids_and_Biogenic_Amines	HMDB00725, HMDB0006055	CAS-51-35-4, CAS-2584-71-6		X_24_25_EC	7.44997e-05	0.00883366	2.38416	Oxysterol assay	24,25-Epoxycholesterol	Free_Oxysterols	-	X_27_OHC	9.15425e-05	0.0192239	0.510081	Oxysterol assay	27-Hydroxycholesterol	Free_Oxysterols	HMDB02103	CAS-13095-61-9, CAS-20380-11-4
X_24S_OHC	0.0035991	0.259328	1.83207	Oxysterol assay	24S-Hydroxycholesterol	Free_Oxysterols	HMDB01419	CAS-474-73-7		lysopcac180	0.000104065	0.00883366	2.03615	AbsoluteIDQÂ® p180	Lysophosphatidylcholine a C18:0	Lysophosphatidylcholines	HMDB10384, HMDB0011128	X_24_25_EC	0.00571617	0.453164	1.34829	Oxysterol assay	24,25-Epoxycholesterol	Free_Oxysterols	-	CAS-77058-74-3
pcaec423	0.00527714	0.259328	1.53312	AbsoluteIDQÂ® p180	Phosphatidylcholine ae C42:3	Phosphatidylcholines	HMDB0013458, HMDB0013459	-		desmos	0.000115725	0.00883366	8.15049	Oxysterol assay	Desmosterol	Free_Oxysterols	HMDB0002719	peaac402	0.00647377	0.453164	0.553652	Lipid assay	Phosphatidylethanolamine aa 40:2	Phosphatidylethanolamines	HMDB09231	-
pcaac385	0.00864265	0.259328	1.49646	AbsoluteIDQÂ® p180	Phosphatidylcholine aa C38:5	Phosphatidylcholines	HMDB0007990, HMDB0007989, HMDB0008050, HMDB0008114	-		X_5b6b_EC	0.000169279	0.00969121	3.72977	Oxysterol assay	5-beta,6-beta-Epoxycholesterol	Free_Oxysterols	-	orn	0.0181547	0.769338	0.561328	AbsoluteIDQÂ® p180	Ornithine	Amino_Acids_and_Biogenic_Amines	HMDB00214, HMDB03374	CAS-70-26-8, CAS-616-07-9, CAS-348-66-3
glu	0.0113738	0.259328	1.13012	AbsoluteIDQÂ® p180	Glutamic Acid	Amino_Acids_and_Biogenic_Amines	HMDB00148, HMDB03339	CAS-56-86-0 , CAS-617-65-2, CAS-6893-26-1		pcaec365	0.000307673	0.0129464	2.0329	AbsoluteIDQÂ® p180	Phosphatidylcholine ae C36:5	Phosphatidylcholines	HMDB0013415, HMDB0011220	peaec382	0.0493439	0.769338	0.691069	Lipid assay	Phosphatidylethanolamine ae 38:2	Phosphatidylethanolamines	HMDB0011381, HMDB0011356	-
pcaec386	0.0115281	0.259328	1.59748	AbsoluteIDQÂ® p180	Phosphatidylcholine ae C38:6	Phosphatidylcholines	HMDB0013409	-		putrescine	0.000339208	0.0129464	0.128618	AbsoluteIDQÂ® p180	Putrescine	Amino_Acids_and_Biogenic_Amines	HMDB01414
pcaec385	0.0127479	0.259328	1.5839	AbsoluteIDQÂ® p180	Phosphatidylcholine ae C38:5	Phosphatidylcholines	HMDB11253, HMDB0013432	-		lysopcac160	0.000421907	0.0138024	2.12671	AbsoluteIDQÂ® p180	Lysophosphatidylcholine a C16:0	Lysophosphatidylcholines	HMDB10382, HMDB0061702
pcaac380	0.0132298	0.259328	1.69174	AbsoluteIDQÂ® p180	Phosphatidylcholine aa C38:0	Phosphatidylcholines	HMDB0007893, HMDB0008528, HMDB0008043, HMDB0008755, HMDB0008267, HMDB0007985	-		lysopcac161	0.000485962	0.0139107	1.50223	AbsoluteIDQÂ® p180	Lysophosphatidylcholine a C16:1	Lysophosphatidylcholines	HMDB0010383
ala	0.0139437	0.259328	1.5555	AbsoluteIDQÂ® p180	Alanine	Amino_Acids_and_Biogenic_Amines	HMDB00161, HMDB01310	CAS-56-41-7, CAS-302-72-7, CAS-338-69-2		X_7b_OHC	0.000651195	0.0161353	1.86674	Oxysterol assay	7-beta-Hydroxycholesterol	Free_Oxysterols	HMDB06119
pcaac384	0.016826	0.259328	1.53156	AbsoluteIDQÂ® p180	Phosphatidylcholine aa C38:4	Phosphatidylcholines	HMDB0008048, HMDB0008112, HMDB0008113, HMDB0007988	CAS-35418-59-8		pcaac386	0.000704598	0.0161353	1.81137	AbsoluteIDQÂ® p180	Phosphatidylcholine aa C38:6	Phosphatidylcholines	HMDB0008725, HMDB0008116, HMDB0008434, HMDB0007991, HMDB0008147, HMDB0008083, HMDB0008499
gly	0.0193801	0.259328	1.48455	AbsoluteIDQÂ® p180	Glycine	Amino_Acids_and_Biogenic_Amines	HMDB00123	CAS-56-40-6		pcaac365	0.000817728	0.0170236	1.71534	AbsoluteIDQÂ® p180	Phosphatidylcholine aa C36:5	Phosphatidylcholines	HMDB07984, HMDB0008015
pcaac360	0.0202154	0.259328	1.60879	AbsoluteIDQÂ® p180	Phosphatidylcholine aa C36:0	Phosphatidylcholines	HMDB0008265, HMDB0008036, HMDB0008525, HMDB0007886	CAS-816-94-4		pcaac385	0.00153568	0.029306	1.85664	AbsoluteIDQÂ® p180	Phosphatidylcholine aa C38:5	Phosphatidylcholines	HMDB0007990, HMDB0007989, HMDB0008050, HMDB0008114
nc150cer	0.0202366	0.259328	2.4719	Lipid assay	Ceramide C15:0	Ceramides	-	CAS-67492-15-3		smc223	0.00197426	0.0347773	1.99967	AbsoluteIDQÂ® p180	Sphingomyelin C22:3	Sphingomyelins	-
pcaec365	0.0205222	0.259328	1.49823	AbsoluteIDQÂ® p180	Phosphatidylcholine ae C36:5	Phosphatidylcholines	HMDB0013415, HMDB0011220	-		pcaac364	0.00218364	0.0357181	1.85984	AbsoluteIDQÂ® p180	Phosphatidylcholine aa C36:4	Phosphatidylcholines	HMDB07982, HMDB0008107, HMDB0008138, HMDB0008234, HMDB0008429, HMDB0008170, HMDB0008138, HMDB0008042, HMDB0008203, HMDB0008106
pcaac386	0.021936	0.259328	1.42073	AbsoluteIDQÂ® p180	Phosphatidylcholine aa C38:6	Phosphatidylcholines	HMDB0008725, HMDB0008116, HMDB0008434, HMDB0007991, HMDB0008147, HMDB0008083, HMDB0008499	CAS-59403-54-2		lpeac180	0.00273299	0.0417236	1.79409	Lipid assay	Lysophosphatidylethanolamine a 18:0	Phosphatidylethanolamines	HMDB0011130, HMDB0011129
pcaac366	0.0219464	0.259328	1.33415	AbsoluteIDQÂ® p180	Phosphatidylcholine aa C36:6	Phosphatidylcholines	HMDB0008206, HMDB0007892	CAS-40811-59-4		pcaac366	0.00632094	0.0904684	1.46019	AbsoluteIDQÂ® p180	Phosphatidylcholine aa C36:6	Phosphatidylcholines	HMDB0008206, HMDB0007892
pcaec380	0.0223202	0.259328	1.38051	AbsoluteIDQÂ® p180	Phosphatidylcholine ae C38:0	Phosphatidylcholines	HMDB0013408, HMDB0013419	-		pcaec385	0.00721167	0.0966305	1.61632	AbsoluteIDQÂ® p180	Phosphatidylcholine ae C38:5	Phosphatidylcholines	HMDB11253, HMDB0013432
pcaac344	0.0223802	0.259328	1.33044	AbsoluteIDQÂ® p180	Phosphatidylcholine aa C34:4	Phosphatidylcholines	HMDB0007883, HMDB0007976	-		lysopcac181	0.00759541	0.0966305	1.73632	AbsoluteIDQÂ® p180	Lysophosphatidylcholine a C18:1	Lysophosphatidylcholines	HMDB02815, HMDB0010385, HMDB0061701
c2	0.0235504	0.259328	1.30435	AbsoluteIDQÂ® p180	Acetylcarnitine	Acylcarnitines	HMDB00201	CAS-3040-38-8, CAS-870-77-9		pcaac344	0.00928019	0.111851	1.52918	AbsoluteIDQÂ® p180	Phosphatidylcholine aa C34:4	Phosphatidylcholines	HMDB0007883, HMDB0007976
X_24_25_EC	0.0240587	0.259328	1.23554	Oxysterol assay	24,25-Epoxycholesterol	Free_Oxysterols	-	CAS-77058-74-3		X_27_OHC	0.0120701	0.138202	6.99719	Oxysterol assay	27-Hydroxycholesterol	Free_Oxysterols	HMDB02103
pcaec406	0.0246112	0.259328	1.5294	AbsoluteIDQÂ® p180	Phosphatidylcholine ae C40:6	Phosphatidylcholines	HMDB0013422	-		pcaec386	0.0144533	0.152309	1.50358	AbsoluteIDQÂ® p180	Phosphatidylcholine ae C38:6	Phosphatidylcholines	HMDB0013409
pcaec384	0.0271058	0.259328	1.45777	AbsoluteIDQÂ® p180	Phosphatidylcholine ae C38:4	Phosphatidylcholines	HMDB0013420	-		X_7_KC	0.0146323	0.152309	1.6599	Oxysterol assay	7-Ketocholesterol	Free_Oxysterols	HMDB00501
pcaec401	0.0278373	0.259328	1.33122	AbsoluteIDQÂ® p180	Phosphatidylcholine ae C40:1	Phosphatidylcholines	HMDB0013433	-		orn	0.0208599	0.191812	2.17756	AbsoluteIDQÂ® p180	Ornithine	Amino_Acids_and_Biogenic_Amines	HMDB00214, HMDB03374
nc140cer	0.0286684	0.259328	1.64372	Lipid assay	Ceramide C14:0	Ceramides	-	CAS-123408-74-2		pcaec421	0.0222775	0.191812	1.7517	AbsoluteIDQÂ® p180	Phosphatidylcholine ae C42:1	Phosphatidylcholines	HMDB0013434, HMDB0013447
pcaec422	0.0300614	0.259328	1.34609	AbsoluteIDQÂ® p180	Phosphatidylcholine ae C42:2	Phosphatidylcholines	HMDB0013438	-		pcaac384	0.0231288	0.191812	1.85113	AbsoluteIDQÂ® p180	Phosphatidylcholine aa C38:4	Phosphatidylcholines	HMDB0008048, HMDB0008112, HMDB0008113, HMDB0007988
pgaac385	0.0317174	0.259328	1.74475	Lipid assay	Phosphatidylglycerol aa 38:5	Phosphatidylglycerols	HMDB0010653, HMDB0010654, HMDB0010640, HMDB0010625, HMDB0010582, HMDB0010583	-		X_24S_OHC	0.0231488	0.191812	4.37633	Oxysterol assay	24S-Hydroxycholesterol	Free_Oxysterols	HMDB01419
pro	0.0318371	0.259328	1.44928	AbsoluteIDQÂ® p180	Proline	Amino_Acids_and_Biogenic_Amines	HMDB00162, HMDB03411	CAS-147-85-3, CAS-609-36-9, CAS-344-25-2		spermine	0.023382	0.191812	1.76886	AbsoluteIDQÂ® p180	Spermine	Amino_Acids_and_Biogenic_Amines	HMDB01256
pcaac364	0.0332672	0.259328	1.3773	AbsoluteIDQÂ® p180	Phosphatidylcholine aa C36:4	Phosphatidylcholines	HMDB07982, HMDB0008107, HMDB0008138, HMDB0008234, HMDB0008429, HMDB0008170, HMDB0008138, HMDB0008042, HMDB0008203, HMDB0008106	CAS-998-06-1, CAS-6931-56-2		pcaac406	0.023453	0.191812	1.81453	AbsoluteIDQÂ® p180	Phosphatidylcholine aa C40:6	Phosphatidylcholines	HMDB08057, HMDB0008089
pcaec364	0.0336852	0.259328	1.42834	AbsoluteIDQÂ® p180	Phosphatidylcholine ae C36:4	Phosphatidylcholines	HMDB0013435, HMDB0013407	CAS-86288-11-1		pcaec422	0.0265022	0.203493	1.60002	AbsoluteIDQÂ® p180	Phosphatidylcholine ae C42:2	Phosphatidylcholines	HMDB0013438
pcaac406	0.034305	0.259328	1.4323	AbsoluteIDQÂ® p180	Phosphatidylcholine aa C40:6	Phosphatidylcholines	HMDB08057, HMDB0008089	-		lpeac181	0.0282515	0.203493	1.25887	Lipid assay	Lysophosphatidylethanolamine a 18:1	Phosphatidylethanolamines	HMDB0011506, HMDB0011505, HMDB0011476, HMDB0011475
pcaac343	0.0349603	0.259328	1.31164	AbsoluteIDQÂ® p180	Phosphatidylcholine aa C34:3	Phosphatidylcholines	HMDB08006, HMDB0007974, HMDB0007975	-		pcaac380	0.0284134	0.203493	1.5025	AbsoluteIDQÂ® p180	Phosphatidylcholine aa C38:0	Phosphatidylcholines	HMDB0007893, HMDB0008528, HMDB0008043, HMDB0008755, HMDB0008267, HMDB0007985
pcaec405	0.0353607	0.259328	1.51228	AbsoluteIDQÂ® p180	Phosphatidylcholine ae C40:5	Phosphatidylcholines	HMDB0013444	-		thc	0.0284357	0.203493	1.65247	Oxysterol assay	5-alpha,6-beta-Dihydroxycholestanol (THC)	Free_Oxysterols	HMDB03990
thr	0.0374566	0.259328	1.34148	AbsoluteIDQÂ® p180	Threonine	Amino_Acids_and_Biogenic_Amines	HMDB04041, HMDB00167	CAS-72-19-5, CAS-80-68-2, CAS-144-98-9, CAS-28954-12-3, CAS-24830-94-2, CAS-632-20-2		nc120cer	0.0309545	0.214805	1.78462	Lipid assay	Ceramide C12:0	Ceramides	HMDB0004947	CAS-74713-60-3
pcaac404	0.0398786	0.259328	1.424	AbsoluteIDQÂ® p180	Phosphatidylcholine aa C40:4	Phosphatidylcholines	HMDB0008279, HMDB0008628, HMDB0008054	-		lan	0.0387809	0.261201	0.679441	Oxysterol assay	Lanosterol	Free_Oxysterols	HMDB0001251	CAS-79-63-0
pcaac323	0.0399399	0.259328	1.30619	AbsoluteIDQÂ® p180	Phosphatidylcholine aa C32:3	Phosphatidylcholines	HMDB0007876	-		lysopcac260	0.0408325	0.267161	0.565342	AbsoluteIDQÂ® p180	Lysophosphatidylcholine a C26:0	Lysophosphatidylcholines	HMDB0029205	-
pcaac365	0.0403055	0.259328	1.31876	AbsoluteIDQÂ® p180	Phosphatidylcholine aa C36:5	Phosphatidylcholines	HMDB07984, HMDB0008015	-		pcaec380	0.0439712	0.279294	1.36842	AbsoluteIDQÂ® p180	Phosphatidylcholine ae C38:0	Phosphatidylcholines	HMDB0013408, HMDB0013419	-
smc202	0.0412098	0.259328	1.2389	AbsoluteIDQÂ® p180	Sphingomyelin C20:2	Sphingomyelins	-	-		nc171cer	0.0452422	0.279294	0.525075	Lipid assay	Ceramide C17:1	Ceramides	-	CAS-352518-73-1
pcaec404	0.0414504	0.259328	1.41406	AbsoluteIDQÂ® p180	Phosphatidylcholine ae C40:4	Phosphatidylcholines	HMDB0013442	-		pcaac360	0.0463458	0.279294	1.70413	AbsoluteIDQÂ® p180	Phosphatidylcholine aa C36:0	Phosphatidylcholines	HMDB0008265, HMDB0008036, HMDB0008525, HMDB0007886	CAS-816-94-4
pcaec381	0.0427758	0.259328	1.46691	AbsoluteIDQÂ® p180	Phosphatidylcholine ae C38:1	Phosphatidylcholines	HMDB0013419, HMDB0013408	-
smohc241	0.0442031	0.259328	1.33652	AbsoluteIDQÂ® p180	Hydroxysphingomyelin C24:1	Sphingomyelins	HMDB0013469	-
nc181cer	0.0448786	0.259328	2.45978	Lipid assay	Ceramide C18:1	Ceramides	-	CAS-5966-28-9
pcaac405	0.0452161	0.259328	1.43801	AbsoluteIDQÂ® p180	Phosphatidylcholine aa C40:5	Phosphatidylcholines	HMDB0008056, HMDB0008055, HMDB0008120	-
pcaec421	0.0455148	0.259328	1.3394	AbsoluteIDQÂ® p180	Phosphatidylcholine ae C42:1	Phosphatidylcholines	HMDB0013434, HMDB0013447	-
pcaec362	0.049827	0.277446	1.3772	AbsoluteIDQÂ® p180	Phosphatidylcholine ae C36:2	Phosphatidylcholines	HMDB0013418, HMDB0013428, HMDB0011243	-
