# Supplementary material for: Genome-scale metabolic modeling uncovers cell-type specific signatures associated with APOE variants
Source: iScience. 2026 May 7;29(5):115638. doi: 10.1016/j.isci.2026.115638 (PMC13185917; doi:10.1016/j.isci.2026.115638)
Supplement: Table S5. Metabolite-based pathway enrichment analysis of Mayo Clinic [file mmc7.xlsx]

## Sheet: Table S5
Table S5: Metabolite-based pathway enrichment analysis of Mayo Clinic
*Each sheet inlude the enrichment terms, source database category, enrichment p-value and false-discovery rate (FDR).
*Sheet names indicate the analysis from which the input metabolite list was obtained.
iMAT: Metabolite enrichment results for Mayo Clinic dataset using the iMAT-derived input list.
Reporter Metabolite: Enrichment analysis of reporter metabolites identified in Mayo Clinics dataset

## Sheet: iMAT 
ID Annotation	Annotation	Category	p-value	FDR
hsa00970	Aminoacyl-tRNA biosynthesis	Pathways (KEGG)	1.65818e-54	3.31635e-52
hsa04974	Protein digestion and absorption	Pathways (KEGG)	2.69986e-24	2.69986e-22
hsa05230	Central carbon metabolism in cancer	Pathways (KEGG)	4.67905e-24	3.11936e-22
hsa04978	Mineral absorption	Pathways (KEGG)	1.45913e-23	7.29564e-22
hsa02010	ABC transporters	Pathways (KEGG)	2.08882e-15	8.35529e-14
hsa01230	Biosynthesis of amino acids	Pathways (KEGG)	3.85349e-15	1.2845e-13
hsa01040	Biosynthesis of unsaturated fatty acids	Pathways (KEGG)	1.1353e-09	3.24371e-08
hsa00190	Oxidative phosphorylation	Pathways (KEGG)	3.50767e-09	8.76916e-08
hsa04964	Proximal tubule bicarbonate reclamation	Pathways (KEGG)	6.4696e-09	1.43769e-07
hsa01212	Fatty acid metabolism	Pathways (KEGG)	3.36092e-08	6.72183e-07
hsa04918	Thyroid hormone synthesis	Pathways (KEGG)	4.92331e-08	8.95148e-07
hsa01240	Biosynthesis of cofactors	Pathways (KEGG)	2.29943e-07	3.83239e-06
hsa00480	Glutathione metabolism	Pathways (KEGG)	7.12138e-07	1.06343e-05
hsa04216	Ferroptosis	Pathways (KEGG)	8.58397e-07	1.06343e-05
hsa04966	Collecting duct acid secretion	Pathways (KEGG)	8.7961e-07	1.06343e-05
hsa00630	Glyoxylate and dicarboxylate metabolism	Pathways (KEGG)	8.95542e-07	1.06343e-05
hsa05415	Diabetic cardiomyopathy	Pathways (KEGG)	9.03915e-07	1.06343e-05
hsa04971	Gastric acid secretion	Pathways (KEGG)	1.13969e-06	1.26632e-05
hsa04972	Pancreatic secretion	Pathways (KEGG)	1.85569e-06	1.86543e-05
hsa05022	Pathways of neurodegeneration - multiple diseases	Pathways (KEGG)	1.9587e-06	1.86543e-05
hsa04742	Taste transduction	Pathways (KEGG)	1.9587e-06	1.86543e-05
hsa04714	Thermogenesis	Pathways (KEGG)	2.07182e-06	1.88347e-05
hsa04970	Salivary secretion	Pathways (KEGG)	4.37955e-06	3.80831e-05
hsa04925	Aldosterone synthesis and secretion	Pathways (KEGG)	2.35013e-05	0.000195844
hsa05014	Amyotrophic lateral sclerosis	Pathways (KEGG)	2.74156e-05	0.000219325
hsa00290	Valine, leucine and isoleucine biosynthesis	Pathways (KEGG)	3.10646e-05	0.000238959
hsa04066	HIF-1 signaling pathway	Pathways (KEGG)	4.01955e-05	0.000297745
hsa05031	Amphetamine addiction	Pathways (KEGG)	6.92098e-05	0.000494356
hsa04976	Bile secretion	Pathways (KEGG)	7.56867e-05	0.000521977
hsa01210	2-Oxocarboxylic acid metabolism	Pathways (KEGG)	8.62763e-05	0.000575175
hsa04977	Vitamin digestion and absorption	Pathways (KEGG)	8.91597e-05	0.000575224
hsa00250	Alanine, aspartate and glutamate metabolism	Pathways (KEGG)	0.000103215	0.000645096
hsa00280	Valine, leucine and isoleucine degradation	Pathways (KEGG)	0.000145737	0.000883255
hsa00770	Pantothenate and CoA biosynthesis	Pathways (KEGG)	0.000155296	0.000913508
hsa05208	Chemical carcinogenesis - reactive oxygen species	Pathways (KEGG)	0.000169972	0.000963505
hsa04917	Prolactin signaling pathway	Pathways (KEGG)	0.000173431	0.000963505
hsa04068	FoxO signaling pathway	Pathways (KEGG)	0.000212834	0.00115045
hsa05012	Parkinson disease	Pathways (KEGG)	0.000237578	0.00125041
hsa04721	Synaptic vesicle cycle	Pathways (KEGG)	0.00025447	0.00130497
hsa04152	AMPK signaling pathway	Pathways (KEGG)	0.000300541	0.00147828
hsa00230	Purine metabolism	Pathways (KEGG)	0.000303047	0.00147828
hsa00220	Arginine biosynthesis	Pathways (KEGG)	0.000375396	0.0017876
hsa00260	Glycine, serine and threonine metabolism	Pathways (KEGG)	0.000447182	0.00207992
hsa04611	Platelet activation	Pathways (KEGG)	0.000492409	0.00223822
hsa04024	cAMP signaling pathway	Pathways (KEGG)	0.000566414	0.00246267
hsa00600	Sphingolipid metabolism	Pathways (KEGG)	0.000566414	0.00246267
hsa05030	Cocaine addiction	Pathways (KEGG)	0.00071444	0.00297683
hsa05033	Nicotine addiction	Pathways (KEGG)	0.00071444	0.00297683
hsa04973	Carbohydrate digestion and absorption	Pathways (KEGG)	0.000822482	0.00335707
hsa04924	Renin secretion	Pathways (KEGG)	0.00109602	0.00438407
hsa04724	Glutamatergic synapse	Pathways (KEGG)	0.00111952	0.00439027
hsa01200	Carbon metabolism	Pathways (KEGG)	0.00129635	0.00498596
hsa04727	GABAergic synapse	Pathways (KEGG)	0.00164467	0.00609138
hsa05110	Vibrio cholerae infection	Pathways (KEGG)	0.00164467	0.00609138
hsa00910	Nitrogen metabolism	Pathways (KEGG)	0.00170829	0.00621198
hsa00270	Cysteine and methionine metabolism	Pathways (KEGG)	0.00200407	0.00715738
hsa00920	Sulfur metabolism	Pathways (KEGG)	0.00211096	0.00740689
hsa00240	Pyrimidine metabolism	Pathways (KEGG)	0.00219409	0.00756175
hsa05034	Alcoholism	Pathways (KEGG)	0.00230118	0.00756175
hsa05164	Influenza A	Pathways (KEGG)	0.00234414	0.00756175
hsa05410	Hypertrophic cardiomyopathy	Pathways (KEGG)	0.00234414	0.00756175
hsa00534	Glycosaminoglycan biosynthesis - heparan sulfate / heparin	Pathways (KEGG)	0.00234414	0.00756175
hsa00071	Fatty acid degradation	Pathways (KEGG)	0.00261749	0.0083095
hsa00430	Taurine and hypotaurine metabolism	Pathways (KEGG)	0.00301898	0.00943432
hsa04020	Calcium signaling pathway	Pathways (KEGG)	0.00309908	0.00953563
hsa04080	Neuroactive ligand-receptor interaction	Pathways (KEGG)	0.00320257	0.00970474
hsa04725	Cholinergic synapse	Pathways (KEGG)	0.00404728	0.0119038
hsa04911	Insulin secretion	Pathways (KEGG)	0.00404728	0.0119038
hsa04260	Cardiac muscle contraction	Pathways (KEGG)	0.00460135	0.0127815
hsa04150	mTOR signaling pathway	Pathways (KEGG)	0.00460135	0.0127815
hsa00563	Glycosylphosphatidylinositol (GPI)-anchor biosynthesis	Pathways (KEGG)	0.00460135	0.0127815
hsa04142	Lysosome	Pathways (KEGG)	0.00460135	0.0127815
hsa00062	Fatty acid elongation	Pathways (KEGG)	0.00499811	0.0136934
hsa04975	Fat digestion and absorption	Pathways (KEGG)	0.0051536	0.0139287
hsa04726	Serotonergic synapse	Pathways (KEGG)	0.00617738	0.016473
hsa05120	Epithelial cell signaling in Helicobacter pylori infection	Pathways (KEGG)	0.00752702	0.0195507
hsa00532	Glycosaminoglycan biosynthesis - chondroitin sulfate / dermatan sulfate	Pathways (KEGG)	0.00752702	0.0195507
hsa04070	Phosphatidylinositol signaling system	Pathways (KEGG)	0.00841469	0.0215761
hsa00730	Thiamine metabolism	Pathways (KEGG)	0.0106738	0.0270223
hsa05016	Huntington disease	Pathways (KEGG)	0.0110821	0.0273632
hsa04930	Type II diabetes mellitus	Pathways (KEGG)	0.0110821	0.0273632
hsa00410	beta-Alanine metabolism	Pathways (KEGG)	0.0119369	0.0291145
hsa00400	Phenylalanine, tyrosine and tryptophan biosynthesis	Pathways (KEGG)	0.0147419	0.0355227
hsa05017	Spinocerebellar ataxia	Pathways (KEGG)	0.0152292	0.0358333
hsa04720	Long-term potentiation	Pathways (KEGG)	0.0152292	0.0358333
hsa04723	Retrograde endocannabinoid signaling	Pathways (KEGG)	0.0154293	0.035882
hsa04740	Olfactory transduction	Pathways (KEGG)	0.0199324	0.0453009
hsa04960	Aldosterone-regulated sodium reabsorption	Pathways (KEGG)	0.0199324	0.0453009
hsa04371	Apelin signaling pathway	Pathways (KEGG)	0.0251574	0.0552911
hsa04730	Long-term depression	Pathways (KEGG)	0.0251574	0.0552911
hsa04713	Circadian entrainment	Pathways (KEGG)	0.0251574	0.0552911
hsa00360	Phenylalanine metabolism	Pathways (KEGG)	0.0265293	0.0576725
hsa04928	Parathyroid hormone synthesis, secretion and action	Pathways (KEGG)	0.0308715	0.0649927
hsa04217	Necroptosis	Pathways (KEGG)	0.0308715	0.0649927
hsa04261	Adrenergic signaling in cardiomyocytes	Pathways (KEGG)	0.0308715	0.0649927
hsa04922	Glucagon signaling pathway	Pathways (KEGG)	0.0358823	0.0747548
hsa04122	Sulfur relay system	Pathways (KEGG)	0.0370432	0.0748347
hsa04072	Phospholipase D signaling pathway	Pathways (KEGG)	0.0370432	0.0748347
hsa04919	Thyroid hormone signaling pathway	Pathways (KEGG)	0.0370432	0.0748347
hsa04728	Dopaminergic synapse	Pathways (KEGG)	0.0436423	0.0872847

## Sheet: ReporterMetabolite 
ID Annotation	Annotation	Category	p-value	FDR
hsa01040	Biosynthesis of unsaturated fatty acids	Pathways (KEGG)	5.4398e-19	5.87498e-17
hsa01212	Fatty acid metabolism	Pathways (KEGG)	9.27865e-17	5.01047e-15
hsa04730	Long-term depression	Pathways (KEGG)	0.00295397	0.0531715
hsa00564	Glycerophospholipid metabolism	Pathways (KEGG)	0.0017063	0.0531715
hsa00270	Cysteine and methionine metabolism	Pathways (KEGG)	0.00279696	0.0531715
hsa04216	Ferroptosis	Pathways (KEGG)	0.00234949	0.0531715
hsa05231	Choline metabolism in cancer	Pathways (KEGG)	0.00445984	0.0602079
hsa04750	Inflammatory mediator regulation of TRP channels	Pathways (KEGG)	0.00404804	0.0602079
hsa04725	Cholinergic synapse	Pathways (KEGG)	0.00532022	0.0638426
hsa01523	Antifolate resistance	Pathways (KEGG)	0.0106436	0.110238
hsa04080	Neuroactive ligand-receptor interaction	Pathways (KEGG)	0.0122486	0.110238
hsa00230	Purine metabolism	Pathways (KEGG)	0.0113805	0.110238
hsa05212	Pancreatic cancer	Pathways (KEGG)	0.0186454	0.143836
hsa05412	Arrhythmogenic right ventricular cardiomyopathy	Pathways (KEGG)	0.0186454	0.143836
hsa04024	cAMP signaling pathway	Pathways (KEGG)	0.0223984	0.151189
hsa00240	Pyrimidine metabolism	Pathways (KEGG)	0.0222695	0.151189
hsa05410	Hypertrophic cardiomyopathy	Pathways (KEGG)	0.0278406	0.158252
hsa05414	Dilated cardiomyopathy	Pathways (KEGG)	0.0278406	0.158252
hsa00450	Selenocompound metabolism	Pathways (KEGG)	0.0259003	0.158252
hsa00590	Arachidonic acid metabolism	Pathways (KEGG)	0.032292	0.159632
hsa05200	Pathways in cancer	Pathways (KEGG)	0.0335176	0.159632
hsa05022	Pathways of neurodegeneration - multiple diseases	Pathways (KEGG)	0.0355436	0.159632
hsa04260	Cardiac muscle contraction	Pathways (KEGG)	0.0369518	0.159632
hsa05226	Gastric cancer	Pathways (KEGG)	0.0369518	0.159632
hsa04070	Phosphatidylinositol signaling system	Pathways (KEGG)	0.0296095	0.159632
hsa03320	PPAR signaling pathway	Pathways (KEGG)	0.0459796	0.172108
hsa00561	Glycerolipid metabolism	Pathways (KEGG)	0.0486436	0.172108
