# Supplementary material for: Genome-scale metabolic modeling uncovers cell-type specific signatures associated with APOE variants
Source: iScience. 2026 May 7;29(5):115638. doi: 10.1016/j.isci.2026.115638 (PMC13185917; doi:10.1016/j.isci.2026.115638)
Supplement: Table S6. Metabolome Data Abundances, related to STAR Methods [file mmc8.xlsx]

## Sheet: Sheet1
Table S6: Metabolome Data Abundances
idno	material	species	cellnumber	passagebatchinfo	celltype	celldetails	description	ca	cdca	dca	gca	gcdca	gdca	glca	gudca	hdca	lca	mcaa	mcab	mcao	tca	tcdca	tdca	tlca	tmcaab	tudca	udca	c0	c2	c3	c3dcc4oh	c3oh	c31	c4	c41	c5	c5dcc6oh	c5mdc	c5ohc3dcm	c51	c51dc	c6c41dc	c61	c7dc	c8	c9	c10	c101	c102
A-3-1	cell pellet	human	1800000	passage 5	astrocytes	CE3 - AG09173 parental	APOE3/APOE3 astrocyte cell pellet
A-3-2	cell pellet	human	1800000	passage 5	astrocytes	CE3 - AG09173 parental	APOE3/APOE3 astrocyte cell pellet																											2.524
A-3-3	cell pellet	human	1800000	passage 5	astrocytes	CE3 - AG09173 parental	APOE3/APOE3 astrocyte cell pellet
A-3-4	cell pellet	human	1800000	passage 4	astrocytes	CE3 - AG09173 parental	APOE3/APOE3 astrocyte cell pellet
A-3-5	cell pellet	human	1800000	passage 4	astrocytes	CE3 - AG09173 parental	APOE3/APOE3 astrocyte cell pellet																																				0.6527
A-3-6	cell pellet	human	1800000	passage 4	astrocytes	CE3 - AG09173 parental	APOE3/APOE3 astrocyte cell pellet
A-4-1	cell pellet	human	1800000	passage 4	astrocytes	CE4 - AG09173 parental	APOE4/APOE4 astrocyte cell pellet
A-4-2	cell pellet	human	1800000	passage 4	astrocytes	CE4 - AG09173 parental	APOE4/APOE4 astrocyte cell pellet
A-4-3	cell pellet	human	1800000	passage 4	astrocytes	CE4 - AG09173 parental	APOE4/APOE4 astrocyte cell pellet
A-4-4	cell pellet	human	1800000	passage 6	astrocytes	CE4 - AG09173 parental	APOE4/APOE4 astrocyte cell pellet																							3.833													0.5912
A-K-1	cell pellet	human	1800000	passage 4	astrocytes	CKO - AG09173 parental	APOEKO/APOEKO astrocyte cell pellet
A-K-2	cell pellet	human	1800000	passage 4	astrocytes	CKO - AG09173 parental	APOEKO/APOEKO astrocyte cell pellet
A-K-3	cell pellet	human	1800000	passage 4	astrocytes	CKO - AG09173 parental	APOEKO/APOEKO astrocyte cell pellet
A-K-4	cell pellet	human	1800000	passage 6	astrocytes	CKO - AG09173 parental	APOEKO/APOEKO astrocyte cell pellet															0.1025																					0.4253
A-K-5	cell pellet	human	1800000	passage 6	astrocytes	CKO - AG09173 parental	APOEKO/APOEKO astrocyte cell pellet
M-3-1	cell pellet	human	1000000	1/27/22 batch	microglia	CE3 - AG09173 parental	APOE3/APOE3 microglia cell pellet																						57.207	8.211				5.336		5.678							0.7135
M-3-2	cell pellet	human	1000000	1/27/22 batch	microglia	CE3 - AG09173 parental	APOE3/APOE3 microglia cell pellet																						72.71	9.323				4.895		6.655							2.293
M-3-3	cell pellet	human	1000000	1/27/22 batch	microglia	CE3 - AG09173 parental	APOE3/APOE3 microglia cell pellet																						42.34	5.72
M-3-4	cell pellet	human	2000000	2/09/22 batch	microglia	CE3 - AG09173 parental	APOE3/APOE3 microglia cell pellet																					185.616	75.816	10.789				3.639		5.767
M-3-5	cell pellet	human	2000000	2/09/22 batch	microglia	CE3 - AG09173 parental	APOE3/APOE3 microglia cell pellet																					158.602	75.41	10.243				3.798		4.778
M-3-6	cell pellet	human	2000000	2/09/22 batch	microglia	CE3 - AG09173 parental	APOE3/APOE3 microglia cell pellet																					200.253	91.649	12.514				4.901		7.461							1.095
M-3-7	cell pellet	human	2000000	2/16/22 batch	microglia	CE3 - AG09173 parental	APOE3/APOE3 microglia cell pellet																					274.658	125.633	18.161				6.168		9.4							0.5709
M-4-1	cell pellet	human	1000000	1/27/22 batch	microglia	CE4 - AG09173 parental	APOE4/APOE4 microglia cell pellet																						71.811	9.752				4.451									1.223
M-4-2	cell pellet	human	1000000	1/27/22 batch	microglia	CE4 - AG09173 parental	APOE4/APOE4 microglia cell pellet																						39.448	5.86													0.718
M-4-3	cell pellet	human	2000000	2/09/22 batch	microglia	CE4 - AG09173 parental	APOE4/APOE4 microglia cell pellet																					157.086	62.346	9.162				3.535		6.407							0.8134
M-4-4	cell pellet	human	2000000	2/09/22 batch	microglia	CE4 - AG09173 parental	APOE4/APOE4 microglia cell pellet																					132.489	49.416	6.737						4.442
M-4-5	cell pellet	human	2000000	2/09/22 batch	microglia	CE4 - AG09173 parental	APOE4/APOE4 microglia cell pellet																					158.012	59.593	7.483				3.48		5.468					2.947		0.9405
M-4-6	cell pellet	human	2000000	2/16/22 batch	microglia	CE4 - AG09173 parental	APOE4/APOE4 microglia cell pellet																					218.435	95.203	12.761				4.739		8.748							0.4995
N-3-1	cell pellet	human	6100000	day28-ND6 11/17/21	neurons	CE3 - AG09173 parental	APOE3/APOE3 neuron cell pellet	0.9689			0.7475	0.1822	0.5385										0.1062					95.818	50.936	4.937				3.535		6.958							0.5197
N-3-2	cell pellet	human	3800000	day28-ND6 11/17/21	neurons	CE3 - AG09173 parental	APOE3/APOE3 neuron cell pellet	1.011			0.6355		0.4816															104.314	41.456	4.728				2.614		6.759
N-3-3	cell pellet	human	2300000	day28-ND6 11/17/21	neurons	CE3 - AG09173 parental	APOE3/APOE3 neuron cell pellet	2.361			1.298	0.4865	0.9196															191.451	51.641	6.783				4.91		9.755
N-3-4	cell pellet	human	10000000	day28-ND6 11/17/21	neurons	CE3 - AG09173 parental	APOE3/APOE3 neuron cell pellet	0.9285			0.4995	0.1056	0.4245								0.1311	0.04245	0.06195					79.867	39.02	3.884				3.014		5.981
N-4-1	cell pellet	human	2800000	day28-ND6 11/17/21	neurons	CE4 - AG09173 parental	APOE4/APOE4 neuron cell pellet	1.95			1.361	0.3905	1.125								0.3386							160.667	54.649	4.099				3.466		6.077							0.2995
N-4-2	cell pellet	human	4900000	day28-ND6 11/17/21	neurons	CE4 - AG09173 parental	APOE4/APOE4 neuron cell pellet	1.016			0.6337	0.1632	0.5663															104.053	56.22	4.368				3.456		7.236							0.3419
N-4-3	cell pellet	human	3300000	day28-ND6 11/17/21	neurons	CE4 - AG09173 parental	APOE4/APOE4 neuron cell pellet	2.064			1.173	0.215	1.114										0.2141					154.794	66.959	6.932				4.838		8.598							0.3955
N-4-4	cell pellet	human	2700000	day28-ND6 11/17/21	neurons	CE4 - AG09173 parental	APOE4/APOE4 neuron cell pellet	2.722			1.528	0.3678	1.156								0.285	0.0583333	0.2839					177.41	60.938	6.508				4.823		6.266							0.4521
CodeBook
Assay	MetaboliteName	AnalyteClass	HMDB_UID	CAS_UID	UnitofConcentration	metabolite
Oxysterol assay	22R-Hydroxycholesterol	Free_Oxysterols	HMDB0004035	CAS-17954-98-2	[fmol/mg tissue]	X_22R_OHC
Oxysterol assay	24S-Hydroxycholesterol	Free_Oxysterols	HMDB01419	CAS-474-73-7	[fmol/mg tissue]	X_24S_OHC
Oxysterol assay	24,25-Epoxycholesterol	Free_Oxysterols		CAS-77058-74-3	[fmol/mg tissue]	X_24_25_EC
Oxysterol assay	24,25-Dihydrolanosterol	Free_Oxysterols	HMDB0006839	CAS-79-62-9	[fmol/mg tissue]	X_24_DHLan
Oxysterol assay	25-Hydroxycholesterol	Free_Oxysterols	HMDB06247	CAS-2140-46-7	[fmol/mg tissue]	X_25_OHC
Oxysterol assay	27-Hydroxycholesterol	Free_Oxysterols	HMDB02103	CAS-13095-61-9, CAS-20380-11-4	[fmol/mg tissue]	X_27_OHC
Oxysterol assay	4-beta-Hydroxycholesterol	Free_Oxysterols	HMDB0013643	CAS-17320-10-4	[fmol/mg tissue]	X_4b_OHC
Oxysterol assay	5-alpha,6-alpha-Epoxycholesterol	Free_Oxysterols		CAS-4025-59-6	[fmol/mg tissue]	X_5a6a_EC
Oxysterol assay	5-beta,6-beta-Epoxycholesterol	Free_Oxysterols		CAS-4025-59-6	[fmol/mg tissue]	X_5b6b_EC
Oxysterol assay	7-Dehydrocholesterol	Free_Oxysterols	HMDB00032	CAS-434-16-2	[fmol/mg tissue]	X_7_DC
Oxysterol assay	7-Ketocholesterol	Free_Oxysterols	HMDB00501	CAS-566-28-9	[fmol/mg tissue]	X_7_KC
Oxysterol assay	7-alpha-Hydroxycholesterol	Free_Oxysterols	HMDB01496	CAS-566-26-7	[fmol/mg tissue]	X_7a_OHC
Oxysterol assay	7-beta-Hydroxycholesterol	Free_Oxysterols	HMDB06119	CAS-566-27-8	[fmol/mg tissue]	X_7b_OHC
AbsoluteIDQÂ® p180	Acetylornithine	Amino_Acids_and_Biogenic_Amines	HMDB0003357	CAS-2185-16-2, CAS-6205-08-9	[pmol/mg tissue]	acorn
AbsoluteIDQÂ® p180	Asymmetric dimethylarginine	Amino_Acids_and_Biogenic_Amines	HMDB01539	CAS-30315-93-6, CAS-30344-00-4	[pmol/mg tissue]	adma
AbsoluteIDQÂ® p180	Alanine	Amino_Acids_and_Biogenic_Amines	HMDB00161, HMDB01310	CAS-56-41-7, CAS-302-72-7, CAS-338-69-2	[pmol/mg tissue]	ala
AbsoluteIDQÂ® p180	alpha-Aminoadipic acid	Amino_Acids_and_Biogenic_Amines	HMDB00510	CAS-542-32-5, CAS-7620-28-2, CAS-1118-90-7	[pmol/mg tissue]	alphaaaa
AbsoluteIDQÂ® p180	Arginine	Amino_Acids_and_Biogenic_Amines	HMDB00517, HMDB03416	CAS-74-79-3, CAS-7200-25-1, CAS-157-06-2	[pmol/mg tissue]	arg
AbsoluteIDQÂ® p180	Asparagine	Amino_Acids_and_Biogenic_Amines	HMDB00168, HMDB0033780	CAS-70-47-3 , CAS-3130-87-8, CAS-2058-58-4	[pmol/mg tissue]	asn
AbsoluteIDQÂ® p180	Aspartic Acid	Amino_Acids_and_Biogenic_Amines	HMDB00191, HMDB06483	CAS-56-84-8, CAS-617-45-8, CAS-1783-96-6	[pmol/mg tissue]	asp
AbsoluteIDQÂ® p180	Carnitine	Acylcarnitines	HMDB00062	CAS-541-15-1, CAS-541-14-0, CAS-461-06-3	[pmol/mg tissue]	c0
AbsoluteIDQÂ® p180	Decanoylcarnitine	Acylcarnitines	HMDB00651	CAS-1492-27-9	[pmol/mg tissue]	c10
AbsoluteIDQÂ® p180	Decenoylcarnitine	Acylcarnitines	HMDB13205	CAS-1256380-16-1	[pmol/mg tissue]	c101
AbsoluteIDQÂ® p180	Decadienoylcarnitine	Acylcarnitines	HMDB0013325	CAS-128305-29-3	[pmol/mg tissue]	c102
AbsoluteIDQÂ® p180	Dodecanoylcarnitine	Acylcarnitines	HMDB02250	CAS-25518-54-1	[pmol/mg tissue]	c12
AbsoluteIDQÂ® p180	Dodecenoylcarnitine	Acylcarnitines	HMDB0013326		[pmol/mg tissue]	c121
AbsoluteIDQÂ® p180	Dodecanedioylcarnitine	Acylcarnitines	HMDB0013327		[pmol/mg tissue]	c12dc
AbsoluteIDQÂ® p180	Tetradecanoylcarnitine	Acylcarnitines	HMDB05066	CAS-25597-07-3	[pmol/mg tissue]	c14
AbsoluteIDQÂ® p180	Tetradecenoylcarnitine	Acylcarnitines	HMDB0002014	CAS-835598-21-5	[pmol/mg tissue]	c141
AbsoluteIDQÂ® p180	Hydroxytetradecenoylcarnitine	Acylcarnitines	HMDB0013330		[pmol/mg tissue]	c141oh
AbsoluteIDQÂ® p180	Tetradecadienoylcarnitine	Acylcarnitines	HMDB13331		[pmol/mg tissue]	c142
AbsoluteIDQÂ® p180	Hydroxytetradecadienoylcarnitine	Acylcarnitines			[pmol/mg tissue]	c142oh
AbsoluteIDQÂ® p180	Hexadecanoylcarnitine	Acylcarnitines	HMDB00222	CAS-2364-67-2, CAS-1935-18-8	[pmol/mg tissue]	c16
AbsoluteIDQÂ® p180	Hexadecenoylcarnitine	Acylcarnitines	HMDB06317, HMDB13207	CAS-329321-94-0	[pmol/mg tissue]	c161
AbsoluteIDQÂ® p180	Hydroxyhexadecenoylcarnitine	Acylcarnitines	HMDB13333		[pmol/mg tissue]	c161oh
AbsoluteIDQÂ® p180	Hexadecadienoylcarnitine	Acylcarnitines	HMDB13334	CAS-1911579-97-9	[pmol/mg tissue]	c162
AbsoluteIDQÂ® p180	Hydroxyhexadecadienoylcarnitine	Acylcarnitines	HMDB13335		[pmol/mg tissue]	c162oh
AbsoluteIDQÂ® p180	Hydroxyhexadecanoylcarnitine	Acylcarnitines	HMDB13336	CAS-1911579-97-9	[pmol/mg tissue]	c16oh
AbsoluteIDQÂ® p180	Octadecanoylcarnitine	Acylcarnitines	HMDB00848	CAS-1976-27-8	[pmol/mg tissue]	c18
AbsoluteIDQÂ® p180	Octadecenoylcarnitine	Acylcarnitines	HMDB0006351, HMDB0005065, HMDB06464, HMDB0013338	CAS-13962-05-5	[pmol/mg tissue]	c181
AbsoluteIDQÂ® p180	Hydroxyoctadecenoylcarnitine	Acylcarnitines	HMDB13339	CAS-851132-91-7	[pmol/mg tissue]	c181oh
AbsoluteIDQÂ® p180	Octadecadienoylcarnitine	Acylcarnitines	HMDB0006469, HMDB0006461	CAS-36816-10-1	[pmol/mg tissue]	c182
AbsoluteIDQÂ® p180	Acetylcarnitine	Acylcarnitines	HMDB00201	CAS-3040-38-8, CAS-870-77-9	[pmol/mg tissue]	c2
AbsoluteIDQÂ® p180	Propionylcarnitine	Acylcarnitines	HMDB00824	CAS-17298-37-2	[pmol/mg tissue]	c3
AbsoluteIDQÂ® p180	Propenoylcarnitine	Acylcarnitines	HMDB0013124		[pmol/mg tissue]	c31
AbsoluteIDQÂ® p180	Malonylcarnitine (Hydroxybutyrylcarnitine)	Acylcarnitines	HMDB02095	CAS-853728-1-5, CAS-910825-21-7	[pmol/mg tissue]	c3dcc4oh
AbsoluteIDQÂ® p180	Hydroxypropionylcarnitine	Acylcarnitines	HMDB0013125		[pmol/mg tissue]	c3oh
AbsoluteIDQÂ® p180	Butyrylcarnitine	Acylcarnitines	HMDB02013, HMDB00736	CAS-1492-26-8, CAS-25518-49-4, CAS-25576-40-3	[pmol/mg tissue]	c4
AbsoluteIDQÂ® p180	Butenylcarnitine	Acylcarnitines	HMDB0013126		[pmol/mg tissue]	c41
Oxysterol assay	7-alpha-Hydroxycholestenone	Free_Oxysterols	HMDB01993	CAS-3862-25-7	[fmol/mg tissue]	c47a
AbsoluteIDQÂ® p180	cis-4-Hydroxyproline	Amino_Acids_and_Biogenic_Amines	HMDB0240251	CAS-618-27-9	[pmol/mg tissue]	c4ohpro
AbsoluteIDQÂ® p180	Valerylcarnitine	Acylcarnitines	HMDB13128, HMDB0000378, HMDB00688, HMDB0041993	CAS-31023-25-3, CAS-31023-24-2, CAS-40225-14-7	[pmol/mg tissue]	c5
AbsoluteIDQÂ® p180	Tiglylcarnitine	Acylcarnitines	HMDB0002366	CAS-64191-86-2	[pmol/mg tissue]	c51
AbsoluteIDQÂ® p180	Glutaconylcarnitine	Acylcarnitines	HMDB0013129		[pmol/mg tissue]	c51dc
AbsoluteIDQÂ® p180	Glutarylcarnitine (Hydroxyhexanoylcarnitine)	Acylcarnitines	HMDB0013130	CAS-102636-82-8, CAS-109006-11-3	[pmol/mg tissue]	c5dcc6oh
AbsoluteIDQÂ® p180	Methylglutarylcarnitine	Acylcarnitines	HMDB0000552	CAS-102673-95-0	[pmol/mg tissue]	c5mdc
AbsoluteIDQÂ® p180	Hydroxyvalerylcarnitine (Methylmalonylcarnitine)	Acylcarnitines	HMDB0013132, HMDB0013133	CAS-149181-64-6	[pmol/mg tissue]	c5ohc3dcm
AbsoluteIDQÂ® p180	Hexenoylcarnitine	Acylcarnitines	HMDB0013161	CAS-99452-58-1	[pmol/mg tissue]	c61
AbsoluteIDQÂ® p180	Hexanoylcarnitine (Fumarylcarnitine)	Acylcarnitines	HMDB00756, HMDB0000705	CAS-6418-78-6, CAS-22671-29-0	[pmol/mg tissue]	c6c41dc
AbsoluteIDQÂ® p180	Pimelylcarnitine	Acylcarnitines	HMDB0013328		[pmol/mg tissue]	c7dc
AbsoluteIDQÂ® p180	Octanoylcarnitine	Acylcarnitines	HMDB0000791, HMDB00834	CAS-25243-95-2, CAS-3671-77-0	[pmol/mg tissue]	c8
AbsoluteIDQÂ® p180	Nonanoylcarnitine	Acylcarnitines	HMDB06320, HMDB0013288	CAS-1935-18-8	[pmol/mg tissue]	c9
AbsoluteIDQÂ® Bile acids	Cholic acid	Bile_Acids	HMDB00619	CAS-81-25-4	[pmol/mg tissue]	ca
AbsoluteIDQÂ® p180	Carnosine	Amino_Acids_and_Biogenic_Amines	HMDB00033	CAS-305-84-0	[pmol/mg tissue]	carnosine
AbsoluteIDQÂ® Bile acids	Chenodeoxycholic acid	Bile_Acids	HMDB00518	CAS-474-25-9	[pmol/mg tissue]	cdca
Oxysterol assay	Cholesterol	Free_Oxysterols	HMDB0000067	CAS-57-88-5	[fmol/mg tissue]	chol
AbsoluteIDQÂ® p180	Citrulline	Amino_Acids_and_Biogenic_Amines	HMDB00904	CAS-372-75-8, CAS-627-77-0	[pmol/mg tissue]	cit
Oxysterol assay	Cholestenone	Free_Oxysterols	HMDB0000921	CAS-601-57-0	[fmol/mg tissue]	cnone
AbsoluteIDQÂ® p180	Creatinine	Amino_Acids_and_Biogenic_Amines	HMDB00562	CAS-60-27-5	[pmol/mg tissue]	creatinine
AbsoluteIDQÂ® Bile acids	Deoxycholic acid	Bile_Acids	HMDB00626	CAS-83-44-3	[pmol/mg tissue]	dca
Oxysterol assay	Desmosterol	Free_Oxysterols	HMDB0002719	CAS-313-04-2	[fmol/mg tissue]	desmos
AbsoluteIDQÂ® p180	Dihydroxyphenylalanine	Amino_Acids_and_Biogenic_Amines	HMDB00181, HMDB00609	CAS-59-92-7, CAS-5796-17-8, CAS-63-84-3	[pmol/mg tissue]	dopa
AbsoluteIDQÂ® p180	Dopamine	Amino_Acids_and_Biogenic_Amines	HMDB00073	CAS-51-61-6	[pmol/mg tissue]	dopamine
AbsoluteIDQÂ® Bile acids	Glycocholic acid	Bile_Acids	HMDB00138	CAS-475-31-0	[pmol/mg tissue]	gca
AbsoluteIDQÂ® Bile acids	Glycochenodeoxycholic acid	Bile_Acids	HMDB00637, HMDB06898	CAS-640-79-9	[pmol/mg tissue]	gcdca
AbsoluteIDQÂ® Bile acids	Glycodeoxycholic acid	Bile_Acids	HMDB00631	CAS-360-65-6	[pmol/mg tissue]	gdca
AbsoluteIDQÂ® Bile acids	Glycolithocholic acid	Bile_Acids	HMDB00698	CAS-474-74-8	[pmol/mg tissue]	glca
AbsoluteIDQÂ® p180	Glutamine	Amino_Acids_and_Biogenic_Amines	HMDB00641, HMDB03423	CAS-56-85-9 , CAS-585-21-7, CAS-5959-95-5	[pmol/mg tissue]	gln
AbsoluteIDQÂ® p180	Glutamic Acid	Amino_Acids_and_Biogenic_Amines	HMDB00148, HMDB03339	CAS-56-86-0 , CAS-617-65-2, CAS-6893-26-1	[pmol/mg tissue]	glu
AbsoluteIDQÂ® p180	Glycine	Amino_Acids_and_Biogenic_Amines	HMDB00123	CAS-56-40-6	[pmol/mg tissue]	gly
AbsoluteIDQÂ® Bile acids	Glycoursodeoxycholic acid	Bile_Acids	HMDB00708	CAS-64480-66-6	[pmol/mg tissue]	gudca
AbsoluteIDQÂ® p180	Hexose	Hexoses	HMDB0000211, HMDB0000169, HMDB0000122, HMDB0006088, HMDB0000660, HMDB0000143	CAS-87-89-8, CAS-3458-28-4, CAS-50-99-7, CAS-488-59-5, CAS-53188-23-1, CAS-59-23-4	[pmol/mg tissue]	h1
AbsoluteIDQÂ® Bile acids	Hyodeoxycholic acid	Bile_Acids	HMDB00733	CAS-83-49-3 , CAS-83-49-8	[pmol/mg tissue]	hdca
AbsoluteIDQÂ® p180	Histidine	Amino_Acids_and_Biogenic_Amines	HMDB00177	CAS-71-00-1 , CAS-4998-57-6, CAS-351-50-8	[pmol/mg tissue]	his
AbsoluteIDQÂ® p180	Histamine	Amino_Acids_and_Biogenic_Amines	HMDB00870	CAS-51-45-6	[pmol/mg tissue]	histamine
AbsoluteIDQÂ® p180	Isoleucine	Amino_Acids_and_Biogenic_Amines	HMDB00172, HMDB0000557	CAS-73-32-5, CAS-443-79-8, CAS-1509-34-8, CAS-319-78-8, CAS-1509-35-9	[pmol/mg tissue]	ile
AbsoluteIDQÂ® p180	Kynurenine	Amino_Acids_and_Biogenic_Amines	HMDB00684	CAS-2922-83-0, CAS-343-65-7, CAS-13441-51-5	[pmol/mg tissue]	kynurenine
Oxysterol assay	Lanosterol	Free_Oxysterols	HMDB0001251	CAS-79-63-0	[fmol/mg tissue]	lan
AbsoluteIDQÂ® Bile acids	Lithocholic acid	Bile_Acids	HMDB00761	CAS-434-13-9	[pmol/mg tissue]	lca
AbsoluteIDQÂ® p180	Leucine	Amino_Acids_and_Biogenic_Amines	HMDB00687, HMDB0013773	CAS-61-90-5, CAS-328-38-1, CAS-328-39-2	[pmol/mg tissue]	leu
AbsoluteIDQÂ® p180	Lysine	Amino_Acids_and_Biogenic_Amines	HMDB00182, HMDB03405	CAS-56-87-1 , CAS-923-27-3, CAS-70-54-2	[pmol/mg tissue]	lys
AbsoluteIDQÂ® p180	Lysophosphatidylcholine a C14:0	Lysophosphatidylcholines	HMDB10379	CAS-13699-45-1, CAS-20559-16-4	[pmol/mg tissue]	lysopcac140
AbsoluteIDQÂ® p180	Lysophosphatidylcholine a C16:0	Lysophosphatidylcholines	HMDB10382, HMDB0061702	CAS-14863-27-5	[pmol/mg tissue]	lysopcac160
AbsoluteIDQÂ® p180	Lysophosphatidylcholine a C16:1	Lysophosphatidylcholines	HMDB0010383	CAS-76790-27-7	[pmol/mg tissue]	lysopcac161
AbsoluteIDQÂ® p180	Lysophosphatidylcholine a C17:0	Lysophosphatidylcholines	HMDB12108	CAS-50930-23-9	[pmol/mg tissue]	lysopcac170
AbsoluteIDQÂ® p180	Lysophosphatidylcholine a C18:0	Lysophosphatidylcholines	HMDB10384, HMDB0011128	CAS-5655-17-4	[pmol/mg tissue]	lysopcac180
AbsoluteIDQÂ® p180	Lysophosphatidylcholine a C18:1	Lysophosphatidylcholines	HMDB02815, HMDB0010385, HMDB0061701	CAS-3542-29-8	[pmol/mg tissue]	lysopcac181
AbsoluteIDQÂ® p180	Lysophosphatidylcholine a C18:2	Lysophosphatidylcholines	HMDB10386, HMDB0061700	CAS-22252-07-9	[pmol/mg tissue]	lysopcac182
AbsoluteIDQÂ® p180	Lysophosphatidylcholine a C20:3	Lysophosphatidylcholines	HMDB10394, HMDB0010393	CAS-1006703-11-2, CAS-1199257-41-4	[pmol/mg tissue]	lysopcac203
AbsoluteIDQÂ® p180	Lysophosphatidylcholine a C20:4	Lysophosphatidylcholines	HMDB10395, HMDB0010396		[pmol/mg tissue]	lysopcac204
AbsoluteIDQÂ® p180	Lysophosphatidylcholine a C24:0	Lysophosphatidylcholines	HMDB10405	CAS-325171-59-3	[pmol/mg tissue]	lysopcac240
AbsoluteIDQÂ® p180	Lysophosphatidylcholine a C26:0	Lysophosphatidylcholines	HMDB0029205		[pmol/mg tissue]	lysopcac260
AbsoluteIDQÂ® p180	Lysophosphatidylcholine a C26:1	Lysophosphatidylcholines	HMDB0029220		[pmol/mg tissue]	lysopcac261
AbsoluteIDQÂ® p180	Lysophosphatidylcholine a C28:0	Lysophosphatidylcholines	HMDB29206		[pmol/mg tissue]	lysopcac280
AbsoluteIDQÂ® p180	Lysophosphatidylcholine a C28:1	Lysophosphatidylcholines	HMDB0029221		[pmol/mg tissue]	lysopcac281
AbsoluteIDQÂ® Bile acids	alpha-Muricholic acid	Bile_Acids	HMDB00506	CAS-2393-58-0	[pmol/mg tissue]	mcaa
AbsoluteIDQÂ® Bile acids	beta-Muricholic acid	Bile_Acids	HMDB00415	CAS-2393-59-1	[pmol/mg tissue]	mcab
AbsoluteIDQÂ® Bile acids	omega-Muricholic acid	Bile_Acids	HMDB00364	CAS-683-03-1	[pmol/mg tissue]	mcao
AbsoluteIDQÂ® p180	Methionine	Amino_Acids_and_Biogenic_Amines	HMDB00696	CAS-63-68-3, CAS-59-51-8, CAS-348-67-4	[pmol/mg tissue]	met
AbsoluteIDQÂ® p180	Methionine-Sulfoxide	Amino_Acids_and_Biogenic_Amines	HMDB02005	CAS-62697-73-8, CAS-3226-66-2, CAS-23631-84-7, CAS-3226-65-1	[pmol/mg tissue]	metso
AbsoluteIDQÂ® p180	Nitrotyrosine	Amino_Acids_and_Biogenic_Amines	HMDB01904	CAS-110012-34-5, CAS-621-44-3, CAS-3604-79-3	[pmol/mg tissue]	nitrotyr
AbsoluteIDQÂ® p180	Ornithine	Amino_Acids_and_Biogenic_Amines	HMDB00214, HMDB03374	CAS-70-26-8, CAS-616-07-9, CAS-348-66-3	[pmol/mg tissue]	orn
AbsoluteIDQÂ® p180	Phosphatidylcholine aa C24:0	Phosphatidylcholines		CAS-18194-25-7	[pmol/mg tissue]	pcaac240
AbsoluteIDQÂ® p180	Phosphatidylcholine aa C26:0	Phosphatidylcholines			[pmol/mg tissue]	pcaac260
AbsoluteIDQÂ® p180	Phosphatidylcholine aa C28:1	Phosphatidylcholines	HMDB0007867, HMDB0007899		[pmol/mg tissue]	pcaac281
AbsoluteIDQÂ® p180	Phosphatidylcholine aa C30:0	Phosphatidylcholines	HMDB0007934, HMDB0007869, HMDB0007965	CAS-69525-80-0	[pmol/mg tissue]	pcaac300
AbsoluteIDQÂ® p180	Phosphatidylcholine aa C30:2	Phosphatidylcholines	HMDB0007999		[pmol/mg tissue]	pcaac302
AbsoluteIDQÂ® p180	Phosphatidylcholine aa C32:0	Phosphatidylcholines	HMDB00564, HMDB0007871, HMDB0008031	CAS-63-89-8, CAS-2644-64-6, CAS-76343-22-1	[pmol/mg tissue]	pcaac320
AbsoluteIDQÂ® p180	Phosphatidylcholine aa C32:1	Phosphatidylcholines	HMDB0007872, HMDB0007873, HMDB0008097, HMDB0007969	CAS-53595-24-7	[pmol/mg tissue]	pcaac321
AbsoluteIDQÂ® p180	Phosphatidylcholine aa C32:2	Phosphatidylcholines	HMDB0008002, HMDB0007874	CAS-4724-96-3	[pmol/mg tissue]	pcaac322
AbsoluteIDQÂ® p180	Phosphatidylcholine aa C32:3	Phosphatidylcholines	HMDB0007876		[pmol/mg tissue]	pcaac323
AbsoluteIDQÂ® p180	Phosphatidylcholine aa C34:1	Phosphatidylcholines	HMDB0007971, HMDB08100, HMDB0008035, HMDB0007972, HMDB0008003	CAS-6753-55-5	[pmol/mg tissue]	pcaac341
AbsoluteIDQÂ® p180	Phosphatidylcholine aa C34:2	Phosphatidylcholines	HMDB07973, HMDB0008101, HMDB0008133, HMDB0008005, HMDB0008004	CAS-6931-84-6	[pmol/mg tissue]	pcaac342
AbsoluteIDQÂ® p180	Phosphatidylcholine aa C34:3	Phosphatidylcholines	HMDB08006, HMDB0007974, HMDB0007975		[pmol/mg tissue]	pcaac343
AbsoluteIDQÂ® p180	Phosphatidylcholine aa C34:4	Phosphatidylcholines	HMDB0007883, HMDB0007976		[pmol/mg tissue]	pcaac344
AbsoluteIDQÂ® p180	Phosphatidylcholine aa C36:0	Phosphatidylcholines	HMDB0008265, HMDB0008036, HMDB0008525, HMDB0007886	CAS-816-94-4	[pmol/mg tissue]	pcaac360
AbsoluteIDQÂ® p180	Phosphatidylcholine aa C36:1	Phosphatidylcholines	HMDB08038, HMDB0008069, HMDB0007978, HMDB0008102	CAS-6753-56-6	[pmol/mg tissue]	pcaac361
AbsoluteIDQÂ® p180	Phosphatidylcholine aa C36:2	Phosphatidylcholines	HMDB08039, HMDB0008070, HMDB08135, HMDB0007979	CAS-27098-24-4, CAS-4235-95-4	[pmol/mg tissue]	pcaac362
AbsoluteIDQÂ® p180	Phosphatidylcholine aa C36:3	Phosphatidylcholines	HMDB08105, HMDB0007980, HMDB0007981, HMDB0008040		[pmol/mg tissue]	pcaac363
AbsoluteIDQÂ® p180	Phosphatidylcholine aa C36:4	Phosphatidylcholines	HMDB07982, HMDB0008107, HMDB0008138, HMDB0008234, HMDB0008429, HMDB0008170, HMDB0008138, HMDB0008042, HMDB0008203, HMDB0008106	CAS-998-06-1, CAS-6931-56-2	[pmol/mg tissue]	pcaac364
AbsoluteIDQÂ® p180	Phosphatidylcholine aa C36:5	Phosphatidylcholines	HMDB07984, HMDB0008015		[pmol/mg tissue]	pcaac365
AbsoluteIDQÂ® p180	Phosphatidylcholine aa C36:6	Phosphatidylcholines	HMDB0008206, HMDB0007892	CAS-40811-59-4	[pmol/mg tissue]	pcaac366
AbsoluteIDQÂ® p180	Phosphatidylcholine aa C38:0	Phosphatidylcholines	HMDB0007893, HMDB0008528, HMDB0008043, HMDB0008755, HMDB0008267, HMDB0007985		[pmol/mg tissue]	pcaac380
AbsoluteIDQÂ® p180	Phosphatidylcholine aa C38:1	Phosphatidylcholines	HMDB0007894, HMDB0008269, HMDB0007986, HMDB0008268, HMDB0008109, HMDB0008044		[pmol/mg tissue]	pcaac381
AbsoluteIDQÂ® p180	Phosphatidylcholine aa C38:3	Phosphatidylcholines	HMDB0008020, HMDB0008046, HMDB0008047		[pmol/mg tissue]	pcaac383
AbsoluteIDQÂ® p180	Phosphatidylcholine aa C38:4	Phosphatidylcholines	HMDB0008048, HMDB0008112, HMDB0008113, HMDB0007988	CAS-35418-59-8	[pmol/mg tissue]	pcaac384
AbsoluteIDQÂ® p180	Phosphatidylcholine aa C38:5	Phosphatidylcholines	HMDB0007990, HMDB0007989, HMDB0008050, HMDB0008114		[pmol/mg tissue]	pcaac385
AbsoluteIDQÂ® p180	Phosphatidylcholine aa C38:6	Phosphatidylcholines	HMDB0008725, HMDB0008116, HMDB0008434, HMDB0007991, HMDB0008147, HMDB0008083, HMDB0008499	CAS-59403-54-2	[pmol/mg tissue]	pcaac386
AbsoluteIDQÂ® p180	Phosphatidylcholine aa C40:1	Phosphatidylcholines	HMDB0008084, HMDB0008052, HMDB0008117, HMDB0007993, HMDB0008275		[pmol/mg tissue]	pcaac401
AbsoluteIDQÂ® p180	Phosphatidylcholine aa C40:2	Phosphatidylcholines	HMDB0008308, HMDB0008276		[pmol/mg tissue]	pcaac402
AbsoluteIDQÂ® p180	Phosphatidylcholine aa C40:3	Phosphatidylcholines	HMDB0008278, HMDB0008277, HMDB0008086, HMDB0008119		[pmol/mg tissue]	pcaac403
AbsoluteIDQÂ® p180	Phosphatidylcholine aa C40:4	Phosphatidylcholines	HMDB0008279, HMDB0008628, HMDB0008054		[pmol/mg tissue]	pcaac404
AbsoluteIDQÂ® p180	Phosphatidylcholine aa C40:5	Phosphatidylcholines	HMDB0008056, HMDB0008055, HMDB0008120		[pmol/mg tissue]	pcaac405
AbsoluteIDQÂ® p180	Phosphatidylcholine aa C40:6	Phosphatidylcholines	HMDB08057, HMDB0008089		[pmol/mg tissue]	pcaac406
AbsoluteIDQÂ® p180	Phosphatidylcholine aa C42:0	Phosphatidylcholines	HMDB0008537, HMDB0008760, HMDB0008282, HMDB0008058		[pmol/mg tissue]	pcaac420
AbsoluteIDQÂ® p180	Phosphatidylcholine aa C42:1	Phosphatidylcholines	HMDB0008762, HMDB0008124, HMDB0008283, HMDB0008538, HMDB0008059		[pmol/mg tissue]	pcaac421
AbsoluteIDQÂ® p180	Phosphatidylcholine aa C42:2	Phosphatidylcholines	HMDB0008157, HMDB0008795, HMDB0008125, HMDB0008763, HMDB0008092, HMDB0008316, HMDB0008794, HMDB0008602, HMDB0008284, HMDB0008348, HMDB0008539, HMDB0011330, HMDB0008570		[pmol/mg tissue]	pcaac422
AbsoluteIDQÂ® p180	Phosphatidylcholine aa C42:4	Phosphatidylcholines	HMDB0008191		[pmol/mg tissue]	pcaac424
AbsoluteIDQÂ® p180	Phosphatidylcholine aa C42:5	Phosphatidylcholines	HMDB08287		[pmol/mg tissue]	pcaac425
AbsoluteIDQÂ® p180	Phosphatidylcholine aa C42:6	Phosphatidylcholines	HMDB0008288		[pmol/mg tissue]	pcaac426
AbsoluteIDQÂ® p180	Phosphatidylcholine ae C30:0	Phosphatidylcholines	HMDB0013341		[pmol/mg tissue]	pcaec300
AbsoluteIDQÂ® p180	Phosphatidylcholine ae C30:1	Phosphatidylcholines	HMDB0013402, HMDB0013403		[pmol/mg tissue]	pcaec301
AbsoluteIDQÂ® p180	Phosphatidylcholine ae C30:2	Phosphatidylcholines	HMDB0013410		[pmol/mg tissue]	pcaec302
AbsoluteIDQÂ® p180	Phosphatidylcholine ae C32:1	Phosphatidylcholines	HMDB0013404, HMDB0007896, HMDB0007994		[pmol/mg tissue]	pcaec321
AbsoluteIDQÂ® p180	Phosphatidylcholine ae C32:2	Phosphatidylcholines	HMDB0013411		[pmol/mg tissue]	pcaec322
AbsoluteIDQÂ® p180	Phosphatidylcholine ae C34:0	Phosphatidylcholines	HMDB0013405		[pmol/mg tissue]	pcaec340
AbsoluteIDQÂ® p180	Phosphatidylcholine ae C34:1	Phosphatidylcholines	HMDB0013426		[pmol/mg tissue]	pcaec341
AbsoluteIDQÂ® p180	Phosphatidylcholine ae C34:2	Phosphatidylcholines	HMDB0011151	CAS-88542-95-4	[pmol/mg tissue]	pcaec342
AbsoluteIDQÂ® p180	Phosphatidylcholine ae C34:3	Phosphatidylcholines	HMDB0013413		[pmol/mg tissue]	pcaec343
AbsoluteIDQÂ® p180	Phosphatidylcholine ae C36:0	Phosphatidylcholines	HMDB13406, HMDB0013417		[pmol/mg tissue]	pcaec360
AbsoluteIDQÂ® p180	Phosphatidylcholine ae C36:1	Phosphatidylcholines	HMDB0013427, HMDB0013414		[pmol/mg tissue]	pcaec361
AbsoluteIDQÂ® p180	Phosphatidylcholine ae C36:2	Phosphatidylcholines	HMDB0013418, HMDB0013428, HMDB0011243		[pmol/mg tissue]	pcaec362
AbsoluteIDQÂ® p180	Phosphatidylcholine ae C36:3	Phosphatidylcholines	HMDB0013429, HMDB0013425		[pmol/mg tissue]	pcaec363
AbsoluteIDQÂ® p180	Phosphatidylcholine ae C36:4	Phosphatidylcholines	HMDB0013435, HMDB0013407	CAS-86288-11-1	[pmol/mg tissue]	pcaec364
AbsoluteIDQÂ® p180	Phosphatidylcholine ae C36:5	Phosphatidylcholines	HMDB0013415, HMDB0011220		[pmol/mg tissue]	pcaec365
AbsoluteIDQÂ® p180	Phosphatidylcholine ae C38:0	Phosphatidylcholines	HMDB0013408, HMDB0013419		[pmol/mg tissue]	pcaec380
AbsoluteIDQÂ® p180	Phosphatidylcholine ae C38:1	Phosphatidylcholines	HMDB0013419, HMDB0013408		[pmol/mg tissue]	pcaec381
AbsoluteIDQÂ® p180	Phosphatidylcholine ae C38:2	Phosphatidylcholines	HMDB0013416, HMDB0013430		[pmol/mg tissue]	pcaec382
AbsoluteIDQÂ® p180	Phosphatidylcholine ae C38:3	Phosphatidylcholines	HMDB0013436, HMDB0013431		[pmol/mg tissue]	pcaec383
AbsoluteIDQÂ® p180	Phosphatidylcholine ae C38:4	Phosphatidylcholines	HMDB0013420		[pmol/mg tissue]	pcaec384
AbsoluteIDQÂ® p180	Phosphatidylcholine ae C38:5	Phosphatidylcholines	HMDB11253, HMDB0013432		[pmol/mg tissue]	pcaec385
AbsoluteIDQÂ® p180	Phosphatidylcholine ae C38:6	Phosphatidylcholines	HMDB0013409		[pmol/mg tissue]	pcaec386
AbsoluteIDQÂ® p180	Phosphatidylcholine ae C40:1	Phosphatidylcholines	HMDB0013433		[pmol/mg tissue]	pcaec401
AbsoluteIDQÂ® p180	Phosphatidylcholine ae C40:2	Phosphatidylcholines	HMDB0013437		[pmol/mg tissue]	pcaec402
AbsoluteIDQÂ® p180	Phosphatidylcholine ae C40:3	Phosphatidylcholines	HMDB0013445, HMDB0013446		[pmol/mg tissue]	pcaec403
AbsoluteIDQÂ® p180	Phosphatidylcholine ae C40:4	Phosphatidylcholines	HMDB0013442		[pmol/mg tissue]	pcaec404
AbsoluteIDQÂ® p180	Phosphatidylcholine ae C40:5	Phosphatidylcholines	HMDB0013444		[pmol/mg tissue]	pcaec405
AbsoluteIDQÂ® p180	Phosphatidylcholine ae C40:6	Phosphatidylcholines	HMDB0013422		[pmol/mg tissue]	pcaec406
AbsoluteIDQÂ® p180	Phosphatidylcholine ae C42:0	Phosphatidylcholines	HMDB0013423		[pmol/mg tissue]	pcaec420
AbsoluteIDQÂ® p180	Phosphatidylcholine ae C42:1	Phosphatidylcholines	HMDB0013434, HMDB0013447		[pmol/mg tissue]	pcaec421
AbsoluteIDQÂ® p180	Phosphatidylcholine ae C42:2	Phosphatidylcholines	HMDB0013438		[pmol/mg tissue]	pcaec422
AbsoluteIDQÂ® p180	Phosphatidylcholine ae C42:3	Phosphatidylcholines	HMDB0013458, HMDB0013459		[pmol/mg tissue]	pcaec423
AbsoluteIDQÂ® p180	Phosphatidylcholine ae C42:4	Phosphatidylcholines	HMDB0013448, HMDB0013454		[pmol/mg tissue]	pcaec424
AbsoluteIDQÂ® p180	Phosphatidylcholine ae C42:5	Phosphatidylcholines	HMDB0013451		[pmol/mg tissue]	pcaec425
AbsoluteIDQÂ® p180	Phosphatidylcholine ae C44:3	Phosphatidylcholines	HMDB0013449, HMDB0013452		[pmol/mg tissue]	pcaec443
AbsoluteIDQÂ® p180	Phosphatidylcholine ae C44:4	Phosphatidylcholines	HMDB0013455, HMDB0013453, HMDB0013460		[pmol/mg tissue]	pcaec444
AbsoluteIDQÂ® p180	Phosphatidylcholine ae C44:5	Phosphatidylcholines	HMDB0013456		[pmol/mg tissue]	pcaec445
AbsoluteIDQÂ® p180	Phosphatidylcholine ae C44:6	Phosphatidylcholines	HMDB0013450, HMDB0013457		[pmol/mg tissue]	pcaec446
AbsoluteIDQÂ® p180	Phenylethylamine	Amino_Acids_and_Biogenic_Amines	HMDB0012275	CAS-64-04-0	[pmol/mg tissue]	pea
AbsoluteIDQÂ® p180	Phenylalanine	Amino_Acids_and_Biogenic_Amines	HMDB00159	CAS-63-91-2, CAS-150-30-1, CAS-673-06-3	[pmol/mg tissue]	phe
AbsoluteIDQÂ® p180	Proline	Amino_Acids_and_Biogenic_Amines	HMDB00162, HMDB03411	CAS-147-85-3, CAS-609-36-9, CAS-344-25-2	[pmol/mg tissue]	pro
AbsoluteIDQÂ® p180	Putrescine	Amino_Acids_and_Biogenic_Amines	HMDB01414	CAS-110-60-1	[pmol/mg tissue]	putrescine
AbsoluteIDQÂ® p180	Sarcosine	Amino_Acids_and_Biogenic_Amines	HMDB00271	CAS-107-97-1	[pmol/mg tissue]	sarcosine
AbsoluteIDQÂ® p180	Symmetric dimethylarginine	Amino_Acids_and_Biogenic_Amines	HMDB03334	CAS-30344-00-4	[pmol/mg tissue]	sdma
AbsoluteIDQÂ® p180	Serine	Amino_Acids_and_Biogenic_Amines	HMDB00187, HMDB03406	CAS-56-45-1, CAS-302-84-1, CAS-312-84-5	[pmol/mg tissue]	ser
AbsoluteIDQÂ® p180	Serotonin	Amino_Acids_and_Biogenic_Amines	HMDB00259	CAS-50-67-9	[pmol/mg tissue]	serotonin
AbsoluteIDQÂ® p180	Sphingomyelin C16:0	Sphingomyelins	HMDB0061712, HMDB0010169	CAS-6254-89-3	[pmol/mg tissue]	smc160
AbsoluteIDQÂ® p180	Sphingomyelin C16:1	Sphingomyelins			[pmol/mg tissue]	smc161
AbsoluteIDQÂ® p180	Sphingomyelin C18:0	Sphingomyelins	HMDB01348	CAS-58909-84-5	[pmol/mg tissue]	smc180
AbsoluteIDQÂ® p180	Sphingomyelin C18:1	Sphingomyelins	HMDB0012100, HMDB0012101		[pmol/mg tissue]	smc181
AbsoluteIDQÂ® p180	Sphingomyelin C20:2	Sphingomyelins			[pmol/mg tissue]	smc202
AbsoluteIDQÂ® p180	Sphingomyelin C22:3	Sphingomyelins			[pmol/mg tissue]	smc223
AbsoluteIDQÂ® p180	Sphingomyelin C24:0	Sphingomyelins	HMDB0011697	CAS-81902-08-1	[pmol/mg tissue]	smc240
AbsoluteIDQÂ® p180	Sphingomyelin C24:1	Sphingomyelins	HMDB0012107		[pmol/mg tissue]	smc241
AbsoluteIDQÂ® p180	Sphingomyelin C26:0	Sphingomyelins	HMDB0011698		[pmol/mg tissue]	smc260
AbsoluteIDQÂ® p180	Sphingomyelin C26:1	Sphingomyelins	HMDB0013461		[pmol/mg tissue]	smc261
AbsoluteIDQÂ® p180	Hydroxysphingomyelin C14:1	Sphingomyelins	HMDB0013462		[pmol/mg tissue]	smohc141
AbsoluteIDQÂ® p180	Hydroxysphingomyelin C16:1	Sphingomyelins	HMDB0013463		[pmol/mg tissue]	smohc161
AbsoluteIDQÂ® p180	Hydroxysphingomyelin C22:1	Sphingomyelins	HMDB0013466		[pmol/mg tissue]	smohc221
AbsoluteIDQÂ® p180	Hydroxysphingomyelin C22:2	Sphingomyelins	HMDB0013467		[pmol/mg tissue]	smohc222
AbsoluteIDQÂ® p180	Hydroxysphingomyelin C24:1	Sphingomyelins	HMDB0013469		[pmol/mg tissue]	smohc241
AbsoluteIDQÂ® p180	Spermidine	Amino_Acids_and_Biogenic_Amines	HMDB01257	CAS-124-20-9	[pmol/mg tissue]	spermidine
AbsoluteIDQÂ® p180	Spermine	Amino_Acids_and_Biogenic_Amines	HMDB01256	CAS-71-44-3	[pmol/mg tissue]	spermine
AbsoluteIDQÂ® p180	trans-4-Hydroxyproline	Amino_Acids_and_Biogenic_Amines	HMDB00725, HMDB0006055	CAS-51-35-4, CAS-2584-71-6	[pmol/mg tissue]	t4ohpro
AbsoluteIDQÂ® p180	Taurine	Amino_Acids_and_Biogenic_Amines	HMDB00251	CAS-107-35-7	[pmol/mg tissue]	taurine
AbsoluteIDQÂ® Bile acids	Taurocholic acid	Bile_Acids	HMDB00036	CAS-81-24-3	[pmol/mg tissue]	tca
AbsoluteIDQÂ® Bile acids	Taurochenodeoxycholic acid	Bile_Acids	HMDB00951	CAS-516-35-8	[pmol/mg tissue]	tcdca
AbsoluteIDQÂ® Bile acids	Taurodeoxycholic acid	Bile_Acids	HMDB00896	CAS-516-50-7	[pmol/mg tissue]	tdca
Oxysterol assay	5-alpha,6-beta-Dihydroxycholestanol (THC)	Free_Oxysterols	HMDB03990	CAS-1253-84-5	[fmol/mg tissue]	thc
AbsoluteIDQÂ® p180	Threonine	Amino_Acids_and_Biogenic_Amines	HMDB04041, HMDB00167	CAS-72-19-5, CAS-80-68-2, CAS-144-98-9, CAS-28954-12-3, CAS-24830-94-2, CAS-632-20-2	[pmol/mg tissue]	thr
AbsoluteIDQÂ® Bile acids	Taurolithocholic acid	Bile_Acids	HMDB00722	CAS-516-90-5	[pmol/mg tissue]	tlca
AbsoluteIDQÂ® Bile acids	Tauromuricholic acid (alpha + beta)	Bile_Acids	HMDB00932	CAS-25696-60-0	[pmol/mg tissue]	tmcaab
AbsoluteIDQÂ® p180	Tryptophan	Amino_Acids_and_Biogenic_Amines	HMDB00929, HMDB0013609	CAS-54-12-6 , CAS-73-22-3, CAS-153-94-6	[pmol/mg tissue]	trp
AbsoluteIDQÂ® Bile acids	Tauroursodeoxycholic acid	Bile_Acids	HMDB00874	CAS-14605-22-2	[pmol/mg tissue]	tudca
AbsoluteIDQÂ® p180	Tyrosine	Amino_Acids_and_Biogenic_Amines	HMDB00158	CAS-60-18-4, CAS-556-02-5, CAS-55520-40-6	[pmol/mg tissue]	tyr
AbsoluteIDQÂ® Bile acids	Ursodeoxycholic acid	Bile_Acids	HMDB00946	CAS-128-13-2	[pmol/mg tissue]	udca
AbsoluteIDQÂ® p180	Valine	Amino_Acids_and_Biogenic_Amines	HMDB00883	CAS-72-18-4 , CAS-640-68-6, CAS-516-06-3	[pmol/mg tissue]	val
Fatty acid assay (free)	Lauric acid	Free_Fatty_Acids	HMDB0000638	CAS-143-07-7, CAS-203714-07-2, CAS-7632-48-6, CAS-8000-62-2	[pmol/mg tissue]	c120
Fatty acid assay (free)	Tridecanoic acid	Free_Fatty_Acids	HMDB0000910	CAS- 638-53-9	[pmol/mg tissue]	c130
Fatty acid assay (free)	Heptadecanoic acid	Free_Fatty_Acids	HMDB0002259	CAS-506-12-7	[pmol/mg tissue]	c170
Fatty acid assay (free)	Nonadecanoic acid	Free_Fatty_Acids	HMDB0000772	CAS-646-30-0	[pmol/mg tissue]	c190
Fatty acid assay (free)	Heneicosanoic acid	Free_Fatty_Acids	HMDB0002345	CAS-2363-71-5	[pmol/mg tissue]	c210
Fatty acid assay (free)	Tricosanoic acid	Free_Fatty_Acids	HMDB0001160	CAS-2433-96-7	[pmol/mg tissue]	c230
Fatty acid assay (free)	Myristoleic acid	Free_Fatty_Acids	HMDB0002000	CAS-544-64-9	[pmol/mg tissue]	cc141w5
Fatty acid assay (free)	Sapienic acid	Free_Fatty_Acids		CAS-17004-51-2	[pmol/mg tissue]	cc161w10
Fatty acid assay (free)	Palmitoleic acid	Free_Fatty_Acids	HMDB0003229	CAS-373-49-9	[pmol/mg tissue]	cc161w7
Fatty acid assay (free)	Vaccenic acid	Free_Fatty_Acids	HMDB0003231	CAS-693-72-1	[pmol/mg tissue]	cc181w7
Fatty acid assay (free)	Oleic acid	Free_Fatty_Acids	HMDB0000207	CAS-112-80-1	[pmol/mg tissue]	cc181w9
Fatty acid assay (free)	Linoleic acid	Free_Fatty_Acids	HMDB0000673	CAS-60-33-3	[pmol/mg tissue]	cc182w6
Fatty acid assay (free)	Linolenic acid	Free_Fatty_Acids	HMDB0001388	CAS-463-40-1	[pmol/mg tissue]	cc183w3
Fatty acid assay (free)	gamma-Linolenic acid	Free_Fatty_Acids	HMDB0003073	CAS-506-26-3	[pmol/mg tissue]	cc183w6
Fatty acid assay (free)	Stearidonic acid	Free_Fatty_Acids	HMDB0006547	CAS-20290-75-9	[pmol/mg tissue]	cc184w3
Fatty acid assay (free)	Eicosenoic acid	Free_Fatty_Acids	HMDB0034296, HMDB0002231	CAS-2462-94-4, CAS-5561-99-9	[pmol/mg tissue]	cc201w9
Fatty acid assay (free)	Eicosadienoic acid	Free_Fatty_Acids	HMDB0005060	CAS-2091-39-6	[pmol/mg tissue]	cc202w6
Fatty acid assay (free)	Eicosatrienoic acid	Free_Fatty_Acids	HMDB0002925	CAS-1783-84-2	[pmol/mg tissue]	cc203w6
Fatty acid assay (free)	Arachidonic acid (AA)	Free_Fatty_Acids	HMDB0001043	CAS-506-32-1	[pmol/mg tissue]	cc204w6
Fatty acid assay (free)	Eicosapentaenoic acid (EPA)	Free_Fatty_Acids	HMDB0001999	CAS-10417-94-4	[pmol/mg tissue]	cc205w3
Fatty acid assay (free)	Erucic acid	Free_Fatty_Acids	HMDB0002068	CAS-112-86-7	[pmol/mg tissue]	cc221w9
Fatty acid assay (free)	Adrenic acid (Docosatetraenoic acid)	Free_Fatty_Acids	HMDB0002226	CAS-28874-58-0	[pmol/mg tissue]	cc224w6
Fatty acid assay (free)	Docosapentaenoic acid (DPA)	Free_Fatty_Acids	HMDB0006528	CAS-24880-45-3	[pmol/mg tissue]	cc225w3
Fatty acid assay (free)	Docosahexaenoic acid (DHA)	Free_Fatty_Acids	HMDB0002183	CAS-6217-54-5	[pmol/mg tissue]	cc226w3
Fatty acid assay (free)	Nervonic acid	Free_Fatty_Acids	HMDB0002368	CAS-506-37-6	[pmol/mg tissue]	cc241w9
Fatty acid assay (free)	Myristic acid	Free_Fatty_Acids	HMDB0000806	CAS-544-63-8	[pmol/mg tissue]	fa140
Fatty acid assay (free)	Pentadecanoic acid	Free_Fatty_Acids	HMDB0000826	CAS-1002-84-2	[pmol/mg tissue]	fa150
Fatty acid assay (free)	Palmitic acid	Free_Fatty_Acids	HMDB0000220	CAS-57-10-3	[pmol/mg tissue]	fa160
Fatty acid assay (free)	Stearic acid	Free_Fatty_Acids	HMDB0000827	CAS-57-11-4	[pmol/mg tissue]	fa180
Fatty acid assay (free)	Arachidic acid (Eicosanoic acid)	Free_Fatty_Acids	HMDB0002212	CAS-506-30-9	[pmol/mg tissue]	fa200
Fatty acid assay (free)	Behenic acid	Free_Fatty_Acids	HMDB0000944	CAS-112-85-6	[pmol/mg tissue]	fa220
Fatty acid assay (free)	Lignoceric acid	Free_Fatty_Acids	HMDB0002003	CAS-557-59-5	[pmol/mg tissue]	fa240
Lipid assay	Lysophosphatidylethanolamine a 16:0	Phosphatidylethanolamines	HMDB0011503, HMDB0011473	CAS-53862-35-4	[pmol/mg tissue]	lpeac160
Lipid assay	Lysophosphatidylethanolamine a 18:0	Phosphatidylethanolamines	HMDB0011130, HMDB0011129	CAS-69747-55-3	[pmol/mg tissue]	lpeac180
Lipid assay	Lysophosphatidylethanolamine a 18:1	Phosphatidylethanolamines	HMDB0011506, HMDB0011505, HMDB0011476, HMDB0011475	CAS-89576-29-4	[pmol/mg tissue]	lpeac181
Lipid assay	Lysophosphatidylethanolamine a 18:2	Phosphatidylethanolamines	HMDB0011507, HMDB0011477	CAS-85046-18-0	[pmol/mg tissue]	lpeac182
Lipid assay	Lysophosphatidylethanolamine a 20:4	Phosphatidylethanolamines	HMDB0011517, HMDB0011487, HMDB0011488, HMDB0011518		[pmol/mg tissue]	lpeac204
Lipid assay	Lysophosphatidylethanolamine a 22:4	Phosphatidylethanolamines	HMDB0011493, HMDB0011523		[pmol/mg tissue]	lpeac224
Lipid assay	Lysophosphatidylethanolamine a 22:5	Phosphatidylethanolamines	HMDB0011494, HMDB0011495, HMDB0011524, HMDB0011525		[pmol/mg tissue]	lpeac225
Lipid assay	Lysophosphatidylethanolamine a 22:6	Phosphatidylethanolamines	HMDB0011496, HMDB0011526		[pmol/mg tissue]	lpeac226
Lipid assay	Lysophosphatidylethanolamine e 18:0	Phosphatidylethanolamines			[pmol/mg tissue]	lpeec180
Lipid assay	Lysophosphatidylglycerol e 14:2	Phosphatidylglycerols			[pmol/mg tissue]	lpgec142
Lipid assay	Ceramide C10:0	Ceramides		CAS-111122-57-7	[pmol/mg tissue]	nc100cer
Lipid assay	Dihydroceramide C10:0	Ceramides			[pmol/mg tissue]	nc100cer2h
Lipid assay	2-Hydroxyacylceramide C10:0	Ceramides			[pmol/mg tissue]	nc100ohcer
Lipid assay	2-Hydroxyacyldihydroceramide C10:0	Ceramides			[pmol/mg tissue]	nc100ohcer2h
Lipid assay	Ceramide C10:1	Ceramides			[pmol/mg tissue]	nc101cer
Lipid assay	Dihydroceramide C10:1	Ceramides			[pmol/mg tissue]	nc101cer2h
Lipid assay	Ceramide C11:0	Ceramides			[pmol/mg tissue]	nc110cer
Lipid assay	Dihydroceramide C11:0	Ceramides			[pmol/mg tissue]	nc110cer2h
Lipid assay	2-Hydroxyacylceramide C11:0	Ceramides			[pmol/mg tissue]	nc110ohcer
Lipid assay	2-Hydroxyacyldihydroceramide C11:0	Ceramides			[pmol/mg tissue]	nc110ohcer2h
Lipid assay	Ceramide C11:1	Ceramides			[pmol/mg tissue]	nc111cer
Lipid assay	Dihydroceramide C11:1	Ceramides			[pmol/mg tissue]	nc111cer2h
Lipid assay	Ceramide C12:0	Ceramides	HMDB0004947	CAS-74713-60-3	[pmol/mg tissue]	nc120cer
Lipid assay	Dihydroceramide C12:0	Ceramides	HMDB0011758	CAS-197302-96-8	[pmol/mg tissue]	nc120cer2h
Lipid assay	2-Hydroxyacylceramide C12:0	Ceramides			[pmol/mg tissue]	nc120ohcer
Lipid assay	Ceramide C12:1	Ceramides			[pmol/mg tissue]	nc121cer
Lipid assay	Dihydroceramide C12:1	Ceramides			[pmol/mg tissue]	nc121cer2h
Lipid assay	Ceramide C13:0	Ceramides			[pmol/mg tissue]	nc130cer
Lipid assay	Dihydroceramide C13:0	Ceramides			[pmol/mg tissue]	nc130cer2h
Lipid assay	2-Hydroxyacylceramide C13:0	Ceramides			[pmol/mg tissue]	nc130ohcer
Lipid assay	2-Hydroxyacyldihydroceramide C13:0	Ceramides			[pmol/mg tissue]	nc130ohcer2h
Lipid assay	Ceramide C13:1	Ceramides			[pmol/mg tissue]	nc131cer
Lipid assay	Dihydroceramide C13:1	Ceramides			[pmol/mg tissue]	nc131cer2h
Lipid assay	Ceramide C14:0	Ceramides		CAS-123408-74-2	[pmol/mg tissue]	nc140cer
Lipid assay	Dihydroceramide C14:0	Ceramides	HMDB0011759	CAS-61389-70-6	[pmol/mg tissue]	nc140cer2h
Lipid assay	2-Hydroxyacylceramide C14:0	Ceramides			[pmol/mg tissue]	nc140ohcer
Lipid assay	2-Hydroxyacyldihydroceramide C14:0	Ceramides			[pmol/mg tissue]	nc140ohcer2h
Lipid assay	Ceramide C14:1	Ceramides			[pmol/mg tissue]	nc141cer
Lipid assay	Dihydroceramide C14:1	Ceramides			[pmol/mg tissue]	nc141cer2h
Lipid assay	Ceramide C15:0	Ceramides		CAS-67492-15-3	[pmol/mg tissue]	nc150cer
Lipid assay	Dihydroceramide C15:0	Ceramides			[pmol/mg tissue]	nc150cer2h
Lipid assay	2-Hydroxyacylceramide C15:0	Ceramides			[pmol/mg tissue]	nc150ohcer
Lipid assay	2-Hydroxyacyldihydroceramide C15:0	Ceramides			[pmol/mg tissue]	nc150ohcer2h
Lipid assay	Ceramide C15:1	Ceramides			[pmol/mg tissue]	nc151cer
Lipid assay	Dihydroceramide C15:1	Ceramides			[pmol/mg tissue]	nc151cer2h
Lipid assay	Ceramide C16:0	Ceramides	HMDB0004949	CAS-24696-26-2	[pmol/mg tissue]	nc160cer
Lipid assay	Dihydroceramide C16:0	Ceramides	HMDB0011760	CAS-5966-29-0	[pmol/mg tissue]	nc160cer2h
Lipid assay	2-Hydroxyacylceramide C16:0	Ceramides		CAS-890041-50-6	[pmol/mg tissue]	nc160ohcer
Lipid assay	2-Hydroxyacyldihydroceramide C16:0	Ceramides		CAS-190249-36-6	[pmol/mg tissue]	nc160ohcer2h
Lipid assay	Ceramide C16:1	Ceramides			[pmol/mg tissue]	nc161cer
Lipid assay	Dihydroceramide C16:1	Ceramides			[pmol/mg tissue]	nc161cer2h
Lipid assay	Ceramide C17:0	Ceramides		CAS-67492-16-4, CAS-123065-42-9	[pmol/mg tissue]	nc170cer
Lipid assay	Dihydroceramide C17:0	Ceramides		CAS-1388156-40-8	[pmol/mg tissue]	nc170cer2h
Lipid assay	2-Hydroxyacylceramide C17:0	Ceramides			[pmol/mg tissue]	nc170ohcer
Lipid assay	2-Hydroxyacyldihydroceramide C17:0	Ceramides			[pmol/mg tissue]	nc170ohcer2h
Lipid assay	Ceramide C17:1	Ceramides		CAS-352518-73-1	[pmol/mg tissue]	nc171cer
Lipid assay	Dihydroceramide C17:1	Ceramides			[pmol/mg tissue]	nc171cer2h
Lipid assay	Ceramide C18:0	Ceramides	HMDB0004950	CAS-2304-81-6	[pmol/mg tissue]	nc180cer
Lipid assay	Dihydroceramide C18:0	Ceramides	HMDB0011761	CAS-2304-80-5	[pmol/mg tissue]	nc180cer2h
Lipid assay	2-Hydroxyacylceramide C18:0	Ceramides		CAS-34249-41-7	[pmol/mg tissue]	nc180ohcer
Lipid assay	2-Hydroxyacyldihydroceramide C18:0	Ceramides		CAS-215528-91-9	[pmol/mg tissue]	nc180ohcer2h
Lipid assay	Ceramide C18:1	Ceramides		CAS-5966-28-9	[pmol/mg tissue]	nc181cer
Lipid assay	Dihydroceramide C18:1	Ceramides	HMDB0011763, HMDB0011762	CAS-34227-83-3	[pmol/mg tissue]	nc181cer2h
Lipid assay	Ceramide C19:0	Ceramides		CAS-474944-00-8	[pmol/mg tissue]	nc190cer
Lipid assay	Dihydroceramide C19:0	Ceramides			[pmol/mg tissue]	nc190cer2h
Lipid assay	2-Hydroxyacylceramide C19:0	Ceramides			[pmol/mg tissue]	nc190ohcer
Lipid assay	2-Hydroxyacyldihydroceramide C19:0	Ceramides			[pmol/mg tissue]	nc190ohcer2h
Lipid assay	Ceramide C19:1	Ceramides			[pmol/mg tissue]	nc191cer
Lipid assay	Dihydroceramide C19:1	Ceramides			[pmol/mg tissue]	nc191cer2h
Lipid assay	Ceramide C20:0	Ceramides	HMDB0004951	CAS-123482-93-9	[pmol/mg tissue]	nc200cer
Lipid assay	Dihydroceramide C20:0	Ceramides	HMDB0011764	CAS-121459-06-1	[pmol/mg tissue]	nc200cer2h
Lipid assay	2-Hydroxyacylceramide C20:0	Ceramides			[pmol/mg tissue]	nc200ohcer
Lipid assay	2-Hydroxyacyldihydroceramide C20:0	Ceramides			[pmol/mg tissue]	nc200ohcer2h
Lipid assay	Ceramide C20:1	Ceramides			[pmol/mg tissue]	nc201cer
Lipid assay	Dihydroceramide C20:1	Ceramides			[pmol/mg tissue]	nc201cer2h
Lipid assay	Ceramide C21:0	Ceramides			[pmol/mg tissue]	nc210cer
Lipid assay	Dihydroceramide C21:0	Ceramides			[pmol/mg tissue]	nc210cer2h
Lipid assay	2-Hydroxyacylceramide C21:0	Ceramides			[pmol/mg tissue]	nc210ohcer
Lipid assay	2-Hydroxyacyldihydroceramide C21:0	Ceramides			[pmol/mg tissue]	nc210ohcer2h
Lipid assay	Ceramide C21:1	Ceramides			[pmol/mg tissue]	nc211cer
Lipid assay	Dihydroceramide C21:1	Ceramides			[pmol/mg tissue]	nc211cer2h
Lipid assay	Ceramide C22:0	Ceramides	HMDB0004952	CAS-27888-44-4	[pmol/mg tissue]	nc220cer
Lipid assay	Dihydroceramide C22:0	Ceramides	HMDB0011765	CAS-147492-65-7	[pmol/mg tissue]	nc220cer2h
Lipid assay	2-Hydroxyacylceramide C22:0	Ceramides			[pmol/mg tissue]	nc220ohcer
Lipid assay	2-Hydroxyacyldihydroceramide C22:0	Ceramides			[pmol/mg tissue]	nc220ohcer2h
Lipid assay	Ceramide C22:1	Ceramides			[pmol/mg tissue]	nc221cer
Lipid assay	Dihydroceramide C22:1	Ceramides	HMDB0011766		[pmol/mg tissue]	nc221cer2h
Lipid assay	Ceramide C23:0	Ceramides		CAS-123065-50-9	[pmol/mg tissue]	nc230cer
Lipid assay	Dihydroceramide C23:0	Ceramides	HMDB0011767		[pmol/mg tissue]	nc230cer2h
Lipid assay	2-Hydroxyacylceramide C23:0	Ceramides			[pmol/mg tissue]	nc230ohcer
Lipid assay	2-Hydroxyacyldihydroceramide C23:0	Ceramides			[pmol/mg tissue]	nc230ohcer2h
Lipid assay	Ceramide C23:1	Ceramides		CAS-352518-77-5	[pmol/mg tissue]	nc231cer
Lipid assay	Dihydroceramide C23:1	Ceramides			[pmol/mg tissue]	nc231cer2h
Lipid assay	Ceramide C24:0	Ceramides	HMDB0004956	CAS-102917-80-6	[pmol/mg tissue]	nc240cer
Lipid assay	Dihydroceramide C24:0	Ceramides	HMDB0011768	CAS-6063-36-1	[pmol/mg tissue]	nc240cer2h
Lipid assay	2-Hydroxyacylceramide C24:0	Ceramides			[pmol/mg tissue]	nc240ohcer
Lipid assay	2-Hydroxyacyldihydroceramide C24:0	Ceramides			[pmol/mg tissue]	nc240ohcer2h
Lipid assay	Ceramide C24:1	Ceramides	HMDB0004953	CAS-54164-50-0	[pmol/mg tissue]	nc241cer
Lipid assay	Dihydroceramide C24:1	Ceramides	HMDB0011769	CAS-352518-80-0	[pmol/mg tissue]	nc241cer2h
Lipid assay	Ceramide C25:0	Ceramides	HMDB0004957		[pmol/mg tissue]	nc250cer
Lipid assay	Dihydroceramide C25:0	Ceramides	HMDB0011770		[pmol/mg tissue]	nc250cer2h
Lipid assay	2-Hydroxyacylceramide C25:0	Ceramides			[pmol/mg tissue]	nc250ohcer
Lipid assay	2-Hydroxyacyldihydroceramide C25:0	Ceramides			[pmol/mg tissue]	nc250ohcer2h
Lipid assay	Ceramide C25:1	Ceramides			[pmol/mg tissue]	nc251cer
Lipid assay	Dihydroceramide C25:1	Ceramides			[pmol/mg tissue]	nc251cer2h
Lipid assay	Ceramide C26:0	Ceramides	HMDB0004955	CAS-121459-09-4	[pmol/mg tissue]	nc260cer
Lipid assay	Dihydroceramide C26:0	Ceramides	HMDB0011771	CAS-182362-38-5	[pmol/mg tissue]	nc260cer2h
Lipid assay	2-Hydroxyacylceramide C26:0	Ceramides			[pmol/mg tissue]	nc260ohcer
Lipid assay	2-Hydroxyacyldihydroceramide C26:0	Ceramides			[pmol/mg tissue]	nc260ohcer2h
Lipid assay	Ceramide C26:1	Ceramides			[pmol/mg tissue]	nc261cer
Lipid assay	Dihydroceramide C26:1	Ceramides	HMDB0011772		[pmol/mg tissue]	nc261cer2h
Lipid assay	Ceramide C27:0	Ceramides			[pmol/mg tissue]	nc270cer
Lipid assay	Dihydroceramide C27:0	Ceramides			[pmol/mg tissue]	nc270cer2h
Lipid assay	2-Hydroxyacylceramide C27:0	Ceramides			[pmol/mg tissue]	nc270ohcer
Lipid assay	2-Hydroxyacyldihydroceramide C27:0	Ceramides			[pmol/mg tissue]	nc270ohcer2h
Lipid assay	Ceramide C27:1	Ceramides			[pmol/mg tissue]	nc271cer
Lipid assay	Dihydroceramide C27:1	Ceramides			[pmol/mg tissue]	nc271cer2h
Lipid assay	Ceramide C28:0	Ceramides			[pmol/mg tissue]	nc280cer
Lipid assay	Dihydroceramide C28:0	Ceramides			[pmol/mg tissue]	nc280cer2h
Lipid assay	2-Hydroxyacylceramide C28:0	Ceramides			[pmol/mg tissue]	nc280ohcer
Lipid assay	2-Hydroxyacyldihydroceramide C28:0	Ceramides			[pmol/mg tissue]	nc280ohcer2h
Lipid assay	Ceramide C28:1	Ceramides			[pmol/mg tissue]	nc281cer
Lipid assay	Dihydroceramide C28:1	Ceramides			[pmol/mg tissue]	nc281cer2h
Lipid assay	Ceramide C7:0	Ceramides		CAS-474943-98-1	[pmol/mg tissue]	nc70cer
Lipid assay	Dihydroceramide C7:0	Ceramides			[pmol/mg tissue]	nc70cer2h
Lipid assay	2-Hydroxyacyl-ceramide C7:0	Ceramides			[pmol/mg tissue]	nc70ohcer
Lipid assay	2-Hydroxyacyl-dihydroceramide C7:0	Ceramides			[pmol/mg tissue]	nc70ohcer2h
Lipid assay	Ceramide C7:1	Ceramides			[pmol/mg tissue]	nc71cer
Lipid assay	Dihydroceramide C7:1	Ceramides			[pmol/mg tissue]	nc71cer2h
Lipid assay	Ceramide C8:0	Ceramides		CAS-74713-59-0	[pmol/mg tissue]	nc80cer
Lipid assay	Dihydroceramide C8:0	Ceramides		CAS-145774-33-0	[pmol/mg tissue]	nc80cer2h
Lipid assay	2-Hydroxyacylceramide C8:0	Ceramides			[pmol/mg tissue]	nc80ohcer
Lipid assay	2-Hydroxyacyldihydroceramide C8:0	Ceramides			[pmol/mg tissue]	nc80ohcer2h
Lipid assay	Ceramide C8:1	Ceramides			[pmol/mg tissue]	nc81cer
Lipid assay	Dihydroceramide C8:1	Ceramides			[pmol/mg tissue]	nc81cer2h
Lipid assay	Ceramide C9:0	Ceramides			[pmol/mg tissue]	nc90cer
Lipid assay	Dihydroceramide C9:0	Ceramides			[pmol/mg tissue]	nc90cer2h
Lipid assay	2-Hydroxyacylceramide C9:0	Ceramides			[pmol/mg tissue]	nc90ohcer
Lipid assay	2-Hydroxyacyldihydroceramide C9:0	Ceramides			[pmol/mg tissue]	nc90ohcer2h
Lipid assay	Ceramide C9:1	Ceramides			[pmol/mg tissue]	nc91cer
Lipid assay	Dihydroceramide C9:1	Ceramides			[pmol/mg tissue]	nc91cer2h
Lipid assay	Phosphatidylethanolamine aa 20:0	Phosphatidylethanolamines			[pmol/mg tissue]	peaac200
Lipid assay	Phosphatidylethanolamine aa 22:2	Phosphatidylethanolamines			[pmol/mg tissue]	peaac222
Lipid assay	Phosphatidylethanolamine aa 26:4	Phosphatidylethanolamines			[pmol/mg tissue]	peaac264
Lipid assay	Phosphatidylethanolamine aa 28:4	Phosphatidylethanolamines			[pmol/mg tissue]	peaac284
Lipid assay	Phosphatidylethanolamine aa 28:5	Phosphatidylethanolamines			[pmol/mg tissue]	peaac285
Lipid assay	Phosphatidylethanolamine aa 34:0	Phosphatidylethanolamines	HMDB0008833, HMDB0008989, HMDB0009217, HMDB0008925	CAS-140219-78-9	[pmol/mg tissue]	peaac340
Lipid assay	Phosphatidylethanolamine aa 34:1	Phosphatidylethanolamines	HMDB08926, HMDB08927, HMDB09055	CAS-26662-94-2	[pmol/mg tissue]	peaac341
Lipid assay	Phosphatidylethanolamine aa 34:2	Phosphatidylethanolamines	HMDB08928	CAS-97281-51-1	[pmol/mg tissue]	peaac342
Lipid assay	Phosphatidylethanolamine aa 34:3	Phosphatidylethanolamines	HMDB09154, HMDB08930		[pmol/mg tissue]	peaac343
Lipid assay	Phosphatidylethanolamine aa 36:0	Phosphatidylethanolamines	HMDB0009220, HMDB0008991, HMDB0009481, HMDB0008841, HMDB0008932	CAS-1069-79-0	[pmol/mg tissue]	peaac360
Lipid assay	Phosphatidylethanolamine aa 36:1	Phosphatidylethanolamines	HMDB09057, HMDB08993, HMDB08933	CAS-383907-18-4	[pmol/mg tissue]	peaac361
Lipid assay	Phosphatidylethanolamine aa 36:2	Phosphatidylethanolamines	HMDB08994, HMDB09059	CAS-97281-40-8, CAS-4004-05-1	[pmol/mg tissue]	peaac362
Lipid assay	Phosphatidylethanolamine aa 36:3	Phosphatidylethanolamines	HMDB09060		[pmol/mg tissue]	peaac363
Lipid assay	Phosphatidylethanolamine aa 36:4	Phosphatidylethanolamines	HMDB09093, HMDB08937		[pmol/mg tissue]	peaac364
Lipid assay	Phosphatidylethanolamine aa 36:5	Phosphatidylethanolamines	HMDB0009191, HMDB0009386, HMDB0009451, HMDB0008877		[pmol/mg tissue]	peaac365
Lipid assay	Phosphatidylethanolamine aa 38:0	Phosphatidylethanolamines	HMDB0008998, HMDB0009222, HMDB0008848, HMDB0009484, HMDB0008940, HMDB0009712		[pmol/mg tissue]	peaac380
Lipid assay	Phosphatidylethanolamine aa 38:1	Phosphatidylethanolamines	HMDB09223, HMDB09224, HMDB09064, HMDB08999, HMDB08941		[pmol/mg tissue]	peaac381
Lipid assay	Phosphatidylethanolamine aa 38:2	Phosphatidylethanolamines	HMDB09000, HMDB09065, HMDB09225		[pmol/mg tissue]	peaac382
Lipid assay	Phosphatidylethanolamine aa 38:3	Phosphatidylethanolamines	HMDB0009290, HMDB0008975, HMDB0009066, HMDB0009551		[pmol/mg tissue]	peaac383
Lipid assay	Phosphatidylethanolamine aa 38:4	Phosphatidylethanolamines	HMDB09067, HMDB08943, HMDB09003, HMDB09228	CAS-383907-31-1	[pmol/mg tissue]	peaac384
Lipid assay	Phosphatidylethanolamine aa 38:5	Phosphatidylethanolamines	HMDB0008976, HMDB0009389, HMDB0009649, HMDB0009132		[pmol/mg tissue]	peaac385
Lipid assay	Phosphatidylethanolamine aa 38:6	Phosphatidylethanolamines	HMDB08946		[pmol/mg tissue]	peaac386
Lipid assay	Phosphatidylethanolamine aa 38:7	Phosphatidylethanolamines	HMDB0009199, HMDB0009391, HMDB0009683, HMDB0008979		[pmol/mg tissue]	peaac387
Lipid assay	Phosphatidylethanolamine aa 40:2	Phosphatidylethanolamines	HMDB09231		[pmol/mg tissue]	peaac402
Lipid assay	Phosphatidylethanolamine aa 40:3	Phosphatidylethanolamines	HMDB0009138, HMDB0009554, HMDB0009264		[pmol/mg tissue]	peaac403
Lipid assay	Phosphatidylethanolamine aa 40:4	Phosphatidylethanolamines	HMDB0009555, HMDB0009107, HMDB0009265		[pmol/mg tissue]	peaac404
Lipid assay	Phosphatidylethanolamine aa 40:5	Phosphatidylethanolamines	HMDB0009140, HMDB0009556, HMDB0009268		[pmol/mg tissue]	peaac405
Lipid assay	Phosphatidylethanolamine aa 40:6	Phosphatidylethanolamines	HMDB09012		[pmol/mg tissue]	peaac406
Lipid assay	Phosphatidylethanolamine aa 40:7	Phosphatidylethanolamines	HMDB0009078, HMDB0009045		[pmol/mg tissue]	peaac407
Lipid assay	Phosphatidylethanolamine aa 48:1	Phosphatidylethanolamines	HMDB0009772, HMDB0009740		[pmol/mg tissue]	peaac481
Lipid assay	Phosphatidylethanolamine ae 34:1	Phosphatidylethanolamines	HMDB0011371, HMDB0011340, HMDB0008950, HMDB0009015		[pmol/mg tissue]	peaec341
Lipid assay	Phosphatidylethanolamine ae 34:2	Phosphatidylethanolamines	HMDB0011372, HMDB0011342		[pmol/mg tissue]	peaec342
Lipid assay	Phosphatidylethanolamine ae 34:3	Phosphatidylethanolamines	HMDB0011343		[pmol/mg tissue]	peaec343
Lipid assay	Phosphatidylethanolamine ae 36:1	Phosphatidylethanolamines	HMDB0011347, HMDB0011373		[pmol/mg tissue]	peaec361
Lipid assay	Phosphatidylethanolamine ae 36:2	Phosphatidylethanolamines	HMDB0011375, HMDB0011374, HMDB0009018, HMDB0009017, HMDB0011348		[pmol/mg tissue]	peaec362
Lipid assay	Phosphatidylethanolamine ae 36:3	Phosphatidylethanolamines	HMDB0011349, HMDB0011376		[pmol/mg tissue]	peaec363
Lipid assay	Phosphatidylethanolamine ae 36:4	Phosphatidylethanolamines	HMDB0011377, HMDB0011378, HMDB0011350, HMDB0011351		[pmol/mg tissue]	peaec364
Lipid assay	Phosphatidylethanolamine ae 36:5	Phosphatidylethanolamines	HMDB0011352, HMDB0011353, HMDB0011379		[pmol/mg tissue]	peaec365
Lipid assay	Phosphatidylethanolamine ae 38:1	Phosphatidylethanolamines	HMDB0011380, HMDB0009247, HMDB0009510, HMDB0011355		[pmol/mg tissue]	peaec381
Lipid assay	Phosphatidylethanolamine ae 38:2	Phosphatidylethanolamines	HMDB0011381, HMDB0011356		[pmol/mg tissue]	peaec382
Lipid assay	Phosphatidylethanolamine ae 38:3	Phosphatidylethanolamines	HMDB0011357, HMDB0011382		[pmol/mg tissue]	peaec383
Lipid assay	Phosphatidylethanolamine ae 38:4	Phosphatidylethanolamines	HMDB0011383, HMDB0011384		[pmol/mg tissue]	peaec384
Lipid assay	Phosphatidylethanolamine ae 38:5	Phosphatidylethanolamines	HMDB0011358, HMDB0011386		[pmol/mg tissue]	peaec385
Lipid assay	Phosphatidylethanolamine ae 38:6	Phosphatidylethanolamines	HMDB0011387, HMDB0011359, HMDB0011360		[pmol/mg tissue]	peaec386
Lipid assay	Phosphatidylethanolamine ae 40:1	Phosphatidylethanolamines	HMDB0011362, HMDB0011388, HMDB0009511, HMDB0009741		[pmol/mg tissue]	peaec401
Lipid assay	Phosphatidylethanolamine ae 40:2	Phosphatidylethanolamines	HMDB0011389, HMDB0011363		[pmol/mg tissue]	peaec402
Lipid assay	Phosphatidylethanolamine ae 40:3	Phosphatidylethanolamines	HMDB0011390, HMDB0009545, HMDB0009546, HMDB0011455, HMDB0011422		[pmol/mg tissue]	peaec403
Lipid assay	Phosphatidylethanolamine ae 40:4	Phosphatidylethanolamines	HMDB0009579, HMDB0011456, HMDB0011423, HMDB0009578		[pmol/mg tissue]	peaec404
Lipid assay	Phosphatidylethanolamine ae 40:5	Phosphatidylethanolamines	HMDB0011391		[pmol/mg tissue]	peaec405
Lipid assay	Phosphatidylethanolamine ae 40:6	Phosphatidylethanolamines	HMDB0011392, HMDB0011393, HMDB0011457, HMDB0011424		[pmol/mg tissue]	peaec406
Lipid assay	Phosphatidylethanolamine ae 42:1	Phosphatidylethanolamines	HMDB0011395, HMDB0009742		[pmol/mg tissue]	peaec421
Lipid assay	Phosphatidylethanolamine ae 42:2	Phosphatidylethanolamines	HMDB0011396, HMDB0009744, HMDB0011461, HMDB0009743, HMDB0009775, HMDB0011428		[pmol/mg tissue]	peaec422
Lipid assay	Phosphatidylethanolamine ae 46:5	Phosphatidylethanolamines			[pmol/mg tissue]	peaec465
Lipid assay	Phosphatidylethanolamine ae 46:6	Phosphatidylethanolamines			[pmol/mg tissue]	peaec466
Lipid assay	Phosphatidylglycerol aa 30:0	Phosphatidylglycerols			[pmol/mg tissue]	pgaac300
Lipid assay	Phosphatidylglycerol aa 32:0	Phosphatidylglycerols	HMDB0010570		[pmol/mg tissue]	pgaac320
Lipid assay	Phosphatidylglycerol aa 32:1	Phosphatidylglycerols	HMDB0010585, HMDB0010571		[pmol/mg tissue]	pgaac321
Lipid assay	Phosphatidylglycerol aa 33:6	Phosphatidylglycerols			[pmol/mg tissue]	pgaac336
Lipid assay	Phosphatidylglycerol aa 34:0	Phosphatidylglycerols	HMDB0010600, HMDB0010572		[pmol/mg tissue]	pgaac340
Lipid assay	Phosphatidylglycerol aa 34:1	Phosphatidylglycerols	HMDB10573, HMDB0010574, HMDB0010587, HMDB0010601, HMDB0010630, HMDB0010615	CAS-185435-28-3	[pmol/mg tissue]	pgaac341
Lipid assay	Phosphatidylglycerol aa 34:2	Phosphatidylglycerols	HMDB0010645, HMDB0010631, HMDB0010616, HMDB0010575, HMDB0010589, HMDB0010588		[pmol/mg tissue]	pgaac342
Lipid assay	Phosphatidylglycerol aa 34:3	Phosphatidylglycerols	HMDB0010590, HMDB0010576, HMDB0010577, HMDB0010646, HMDB0010660, HMDB0010675		[pmol/mg tissue]	pgaac343
Lipid assay	Phosphatidylglycerol aa 36:0	Phosphatidylglycerols	HMDB0010602		[pmol/mg tissue]	pgaac360
Lipid assay	Phosphatidylglycerol aa 36:1	Phosphatidylglycerols	HMDB10604, HMDB0010632, HMDB0010617, HMDB0010603		[pmol/mg tissue]	pgaac361
Lipid assay	Phosphatidylglycerol aa 36:2	Phosphatidylglycerols	HMDB0010605, HMDB0010634, HMDB0010619, HMDB0010633, HMDB0010618, HMDB0010647		[pmol/mg tissue]	pgaac362
Lipid assay	Phosphatidylglycerol aa 36:3	Phosphatidylglycerols	HMDB0010662, HMDB0010677, HMDB0010649, HMDB0010648, HMDB0010635, HMDB0010620, HMDB0010606, HMDB0010607, HMDB0010578, HMDB0010579		[pmol/mg tissue]	pgaac363
Lipid assay	Phosphatidylglycerol aa 36:4	Phosphatidylglycerols	HMDB10580		[pmol/mg tissue]	pgaac364
Lipid assay	Phosphatidylglycerol aa 38:5	Phosphatidylglycerols	HMDB0010653, HMDB0010654, HMDB0010640, HMDB0010625, HMDB0010582, HMDB0010583		[pmol/mg tissue]	pgaac385
Lipid assay	Phosphatidylglycerol ae 32:0	Phosphatidylglycerols			[pmol/mg tissue]	pgaec320
Lipid assay	Phosphatidylglycerol ae 34:0	Phosphatidylglycerols			[pmol/mg tissue]	pgaec340
Lipid assay	Phosphatidylglycerol ae 34:1	Phosphatidylglycerols			[pmol/mg tissue]	pgaec341
Lipid assay	Phosphatidylglycerol ae 36:1	Phosphatidylglycerols			[pmol/mg tissue]	pgaec361
Lipid assay	Phosphatidylserine aa 34:1	Phosphatidylserines	HMDB0012357, HMDB0012387, HMDB0012367, HMDB0012377	CAS-40290-44-6	[pmol/mg tissue]	psaac341
Lipid assay	Phosphatidylserine aa 34:2	Phosphatidylserines	HMDB0012368, HMDB0012388, HMDB0012398, HMDB0012358		[pmol/mg tissue]	psaac342
Lipid assay	Phosphatidylserine aa 36:0	Phosphatidylserines	HMDB0012378	CAS-51446-62-9	[pmol/mg tissue]	psaac360
Lipid assay	Phosphatidylserine aa 36:1	Phosphatidylserines	HMDB12389, HMDB10163		[pmol/mg tissue]	psaac361
Lipid assay	Phosphatidylserine aa 36:2	Phosphatidylserines	HMDB12380, HMDB12390	CAS-70614-14-1	[pmol/mg tissue]	psaac362
Lipid assay	Phosphatidylserine aa 36:3	Phosphatidylserines	HMDB0012391, HMDB0012401, HMDB0012381, HMDB0012411, HMDB0012360, HMDB0012420		[pmol/mg tissue]	psaac363
Lipid assay	Phosphatidylserine aa 36:4	Phosphatidylserines	HMDB12402, HMDB12361		[pmol/mg tissue]	psaac364
Lipid assay	Phosphatidylserine aa 38:1	Phosphatidylserines	HMDB0112375, HMDB0112350		[pmol/mg tissue]	psaac381
Lipid assay	Phosphatidylserine aa 38:2	Phosphatidylserines	HMDB0112351, HMDB0112376		[pmol/mg tissue]	psaac382
Lipid assay	Phosphatidylserine aa 38:3	Phosphatidylserines	HMDB0112377, HMDB0012382		[pmol/mg tissue]	psaac383
Lipid assay	Phosphatidylserine aa 38:4	Phosphatidylserines	HMDB12383, HMDB0010165		[pmol/mg tissue]	psaac384
Lipid assay	Phosphatidylserine aa 38:5	Phosphatidylserines	HMDB0012434, HMDB0012404, HMDB0012394, HMDB0012424		[pmol/mg tissue]	psaac385
Lipid assay	Phosphatidylserine aa 40:1	Phosphatidylserines	HMDB0112380, HMDB0112714, HMDB0112713, HMDB0112524		[pmol/mg tissue]	psaac401
Lipid assay	Phosphatidylserine aa 40:2	Phosphatidylserines	HMDB0112381, HMDB0112715, HMDB0112914, HMDB0112371, HMDB0112525, HMDB0112552		[pmol/mg tissue]	psaac402
Lipid assay	Phosphatidylserine aa 40:3	Phosphatidylserines	HMDB0112716, HMDB0112717, HMDB0112526, HMDB0112527		[pmol/mg tissue]	psaac403
Lipid assay	Phosphatidylserine aa 40:4	Phosphatidylserines	HMDB0112382, HMDB0112528, HMDB0112529		[pmol/mg tissue]	psaac404
Lipid assay	Phosphatidylserine aa 40:5	Phosphatidylserines	HMDB0112383, HMDB0112530, HMDB0010166		[pmol/mg tissue]	psaac405
Lipid assay	Phosphatidylserine aa 40:6	Phosphatidylserines	HMDB10167		[pmol/mg tissue]	psaac406
Lipid assay	Phosphatidylserine aa 40:7	Phosphatidylserines	HMDB12395		[pmol/mg tissue]	psaac407
Lipid assay	Phosphatidylserine aa 42:1	Phosphatidylserines	HMDB0112385, HMDB0112407, HMDB0112423, HMDB0112888, HMDB0112915, HMDB0112887, HMDB0112720, HMDB0112747, HMDB0112558, HMDB0112532		[pmol/mg tissue]	psaac421
Lipid assay	Phosphatidylserine aa 42:2	Phosphatidylserines	HMDB0112585, HMDB0112533, HMDB0112721, HMDB0112773, HMDB0112559, HMDB0112748, HMDB0112408, HMDB0112917, HMDB0112424, HMDB0112916, HMDB0112889, HMDB0112441		[pmol/mg tissue]	psaac422
Lipid assay	Phosphatidylserine aa 42:4	Phosphatidylserines	HMDB0112919, HMDB0112467, HMDB0112484, HMDB0112920, HMDB0112534		[pmol/mg tissue]	psaac424
Lipid assay	Phosphatidylserine aa 42:5	Phosphatidylserines	HMDB0112535, HMDB0112536, HMDB0112561, HMDB0116772, HMDB0112647, HMDB0112752, HMDB0112801, HMDB0116776, HMDB0116793, HMDB0116760		[pmol/mg tissue]	psaac425
Lipid assay	Phosphatidylserine ae 34:2	Phosphatidylserines			[pmol/mg tissue]	psaec342
Lipid assay	Phosphatidylserine ae 36:1	Phosphatidylserines			[pmol/mg tissue]	psaec361
Lipid assay	Phosphatidylserine ae 36:2	Phosphatidylserines			[pmol/mg tissue]	psaec362
Lipid assay	Phosphatidylserine ae 38:4	Phosphatidylserines			[pmol/mg tissue]	psaec384
[truncated: 457 more columns]
